# Supplementary material for: Methyl 5-meth­oxy-2-nitro-4-[3-(piperidin-1-yl)prop­oxy]benzoate
Source: Acta Crystallogr Sect E Struct Rep Online. 2009 Feb 21;65(Pt 3):o558. doi: 10.1107/S1600536809005418 (PMC2968430; doi:10.1107/S1600536809005418)
Supplement: Supplementary file 1 [file e-65-0o558-sup1.cif]

##############################################################################
###                                                                        ###
###        Electronic paper (Acta Crystallographica Section E)             ###
###                                                                        ###
##############################################################################
#                                                                            #
# This CIF contains the data in a paper accepted for publication in Acta     #
# Crystallographica Section E. It conforms to the requirements of Notes      #
# for Authors for Section E, and has been peer reviewed under the auspices   #
# of the IUCr Commission on Journals.                                        #
#                                                                            #
# Full details of the Crystallographic Information File format               #
# are given in the paper "The Crystallographic Information File (CIF):       #
# a New Standard Archive File for Crystallography" by S. R. Hall, F. H.      #
# Allen and I. D. Brown [Acta Cryst. (1991), A47, 655-685].                  #
#                                                                            #
# The current version of the core CIF dictionary is obtainable from          #
# ftp://ftp.iucr.org/pub/cif_core.dic. The current version number is 2.4.    #
#                                                                            #
# Software is freely available for graphical display of the structure(s) in  #
# this CIF.  For information consult the CIF home page http://www.iucr.org/  #
# cif/home.html                                                              #
#                                                                            #
# This file may be used for bona fide research purposes within the           #
# scientific community so long as proper attribution is given to the journal # 
# article from which it was obtained.                                        #
#                                                                            #
##############################################################################
                                             
data_global
_audit_creation_method     'from SHELXL97 CIF and IUCr SHELXL97-template'
_journal_date_recd_electronic     2009-02-13
_journal_date_accepted     2009-02-16
_journal_name_full     'Acta Crystallographica, Section E'
_journal_year     2009
_journal_volume     65
_journal_issue      3
_journal_page_first     o558
_journal_page_last     o558
_journal_paper_category     QO
_journal_coeditor_code     HB2910
_publ_contact_author_name     'Wang, Hai-bo'
_publ_contact_author_address
;
College of Science,
Nanjing University of Technology,
Xinmofan Road No.5 Nanjing,
Nanjing 210009
People's Republic of China
;
_publ_contact_author_email     wanghaibo@njut.edu.cn
_publ_contact_author_fax     '86 25  83369345'
_publ_contact_author_phone     '86 25 83587440'
_publ_section_title
;
Methyl 5-methoxy-2-nitro-4-[3-(piperidin-1-yl)propoxy]benzoate
;
loop_
    _publ_author_name
    _publ_author_address
    'Zhang, Min'
;
College of Science,
Nanjing University of Technology,
Xinmofan Road No. 5 Nanjing,
Nanjing 210009
People's Republic of China
;
    'Lu, Ran-Zhe'
;
College of Science,
Nanjing University of Technology,
Xinmofan Road No. 5 Nanjing,
Nanjing 210009
People's Republic of China
;
    'Han, Lu-Na'
;
College of Science,
Nanjing University of Technology,
Xinmofan Road No. 5 Nanjing,
Nanjing 210009
People's Republic of China
;
    'Wei, Wen-Bin'
;
College of Science,
Nanjing University of Technology,
Xinmofan Road No. 5 Nanjing,
Nanjing 210009
People's Republic of China
;
    'Wang, Hai-Bo'
;
College of Science,
Nanjing University of Technology,
Xinmofan Road No. 5 Nanjing,
Nanjing 210009
People's Republic of China
;
data_I
_audit_creation_method     SHELXL-97
_chemical_name_systematic
;
Methyl 5-methoxy-2-nitro-4-[3-(piperidin-1-yl)propoxy]benzoate
;
_chemical_name_common     ?
_chemical_formula_moiety     'C17 H24 N2 O6'
_chemical_formula_sum     'C17 H24 N2 O6'
_chemical_formula_iupac     'C17 H24 N2 O6'
_chemical_formula_weight     352.38
_chemical_melting_point     ?
_symmetry_cell_setting     monoclinic
_symmetry_space_group_name_H-M     'P 21/n'
_symmetry_space_group_name_Hall     '-P 2yn'
loop_
    _symmetry_equiv_pos_as_xyz
    'x, y, z'
    '-x+1/2, y+1/2, -z+1/2'
    '-x, -y, -z'
    'x-1/2, -y-1/2, z-1/2'
_cell_length_a     10.073(2)
_cell_length_b     11.140(2)
_cell_length_c     16.161(3)
_cell_angle_alpha     90.00
_cell_angle_beta     97.23(3)
_cell_angle_gamma     90.00
_cell_volume     1799.1(6)
_cell_formula_units_Z     4
_cell_measurement_reflns_used     25
_cell_measurement_theta_min     10
_cell_measurement_theta_max     13
_cell_measurement_temperature     293(2)
_exptl_crystal_description     block
_exptl_crystal_colour     yellow
_exptl_crystal_size_max     0.30
_exptl_crystal_size_mid     0.20
_exptl_crystal_size_min     0.20
_exptl_crystal_density_diffrn     1.301
_exptl_crystal_density_meas     ?
_exptl_crystal_density_method     'not measured'
_exptl_crystal_F_000     752
_exptl_absorpt_coefficient_mu     0.099
_exptl_absorpt_correction_type     'psi-scan'
_exptl_absorpt_process_details     '(North <i>et al.</i>,  1968)'
_exptl_absorpt_correction_T_min     0.971
_exptl_absorpt_correction_T_max     0.981
_exptl_special_details
;
;
_diffrn_ambient_temperature     293(2)
_diffrn_radiation_type     MoK\a
_diffrn_radiation_wavelength     0.71073
_diffrn_radiation_source     'fine-focus sealed tube'
_diffrn_radiation_monochromator     graphite
_diffrn_measurement_device_type     'Enraf--Nonius CAD-4'
_diffrn_measurement_method     \w/2\q
_diffrn_detector_area_resol_mean     ?
_diffrn_reflns_number     3458
_diffrn_reflns_av_R_equivalents     0.0416
_diffrn_reflns_av_sigmaI/netI     0.0664
_diffrn_reflns_theta_min     2.23
_diffrn_reflns_theta_max     25.29
_diffrn_reflns_theta_full     25.29
_diffrn_measured_fraction_theta_max     0.998
_diffrn_measured_fraction_theta_full     0.998
_diffrn_reflns_limit_h_min     0
_diffrn_reflns_limit_h_max     12
_diffrn_reflns_limit_k_min     0
_diffrn_reflns_limit_k_max     13
_diffrn_reflns_limit_l_min     -19
_diffrn_reflns_limit_l_max     19
_diffrn_standards_number     3
_diffrn_standards_interval_count     200
_diffrn_standards_interval_time     2h
_diffrn_standards_decay_%     1
_refine_special_details
;
 Refinement of F^2^ against ALL reflections.  The weighted R-factor wR and
 goodness of fit S are based on F^2^, conventional R-factors R are based
 on F, with F set to zero for negative F^2^. The threshold expression of
 F^2^ > 2sigma(F^2^) is used only for calculating R-factors(gt) etc. and is
 not relevant to the choice of reflections for refinement.  R-factors based
 on F^2^ are statistically about twice as large as those based on F, and R-
 factors based on ALL data will be even larger.
;
_reflns_number_total     3262
_reflns_number_gt     1950
_reflns_threshold_expression     I>2\s(I)
_refine_ls_structure_factor_coef     Fsqd
_refine_ls_matrix_type     full
_refine_ls_R_factor_all     0.1186
_refine_ls_R_factor_gt     0.0683
_refine_ls_wR_factor_gt     0.1481
_refine_ls_wR_factor_ref     0.1751
_refine_ls_goodness_of_fit_ref     1.006
_refine_ls_restrained_S_all     1.006
_refine_ls_number_reflns     3262
_refine_ls_number_parameters     226
_refine_ls_number_restraints     0
_refine_ls_hydrogen_treatment     constr
_refine_ls_weighting_scheme     calc
_refine_ls_weighting_details
              'calc w=1/[\s^2^(Fo^2^)+(0.06P)^2^+2.6P] where P=(Fo^2^+2Fc^2^)/3'
_atom_sites_solution_hydrogens     geom
_atom_sites_solution_primary     direct
_atom_sites_solution_secondary     difmap
_refine_ls_shift/su_max     0.000
_refine_ls_shift/su_mean     0.000
_refine_diff_density_max     0.252
_refine_diff_density_min     -0.290
_refine_ls_extinction_method     none
_refine_ls_extinction_coef     ?
loop_
    _atom_type_symbol
    _atom_type_description
    _atom_type_scat_dispersion_real
    _atom_type_scat_dispersion_imag
    _atom_type_scat_source
    'C' 'C' 0.0033 0.0016
                         'International Tables Vol C Tables 4.2.6.8 and 6.1.1.4'
    'H' 'H' 0.0000 0.0000
                         'International Tables Vol C Tables 4.2.6.8 and 6.1.1.4'
    'N' 'N' 0.0061 0.0033
                         'International Tables Vol C Tables 4.2.6.8 and 6.1.1.4'
    'O' 'O' 0.0106 0.0060
                         'International Tables Vol C Tables 4.2.6.8 and 6.1.1.4'
_computing_data_collection     'CAD-4 EXPRESS (Enraf--Nonius, 1994)'
_computing_cell_refinement     'CAD-4 EXPRESS (Enraf--Nonius, 1994)'
_computing_data_reduction     'XCAD4 (Harms & Wocadlo, 1995)'
_computing_structure_solution     'SHELXS97 (Sheldrick, 2008)'
_computing_structure_refinement     'SHELXL97 (Sheldrick, 2008)'
_computing_molecular_graphics     'SHELXTL (Sheldrick, 2008)'
_computing_publication_material     'PLATON (Spek, 2009)'
loop_
    _atom_site_type_symbol
    _atom_site_label
    _atom_site_fract_x
    _atom_site_fract_y
    _atom_site_fract_z
    _atom_site_U_iso_or_equiv
    _atom_site_adp_type
    _atom_site_calc_flag
    _atom_site_refinement_flags
    _atom_site_occupancy
    _atom_site_disorder_assembly
    _atom_site_disorder_group
    O O1 1.0523(2) 0.3714(2) 0.40317(15) 0.0487(7) Uani d . 1 . .
    O O2 1.0082(3) 0.1757(2) 0.38640(16) 0.0563(7) Uani d . 1 . .
    O O3 0.7178(3) 0.5462(3) 0.32890(18) 0.0746(10) Uani d . 1 . .
    O O4 0.7681(3) 0.3835(3) 0.39767(17) 0.0627(8) Uani d . 1 . .
    O O5 0.8037(2) 0.4291(2) 0.03763(13) 0.0404(6) Uani d . 1 . .
    O O6 0.9697(2) 0.2550(2) 0.05972(14) 0.0408(6) Uani d . 1 . .
    N N1 0.7693(3) 0.4455(3) 0.33404(18) 0.0445(8) Uani d . 1 . .
    N N2 0.6436(2) 0.7187(2) -0.17424(16) 0.0314(6) Uani d . 1 . .
    C C1 1.1303(4) 0.3499(4) 0.4829(2) 0.0633(12) Uani d . 1 . .
    H H1A 1.1646 0.4247 0.5061 0.095 Uiso calc R 1 . .
    H H1B 1.2035 0.2973 0.4756 0.095 Uiso calc R 1 . .
    H H1C 1.0748 0.3134 0.5199 0.095 Uiso calc R 1 . .
    C C2 0.9964(3) 0.2764(3) 0.3627(2) 0.0395(8) Uani d . 1 . .
    C C3 0.9287(3) 0.3122(3) 0.27838(19) 0.0325(7) Uani d . 1 . .
    C C4 0.9752(3) 0.2621(3) 0.20979(19) 0.0310(7) Uani d . 1 . .
    H H4A 1.0391 0.2015 0.2174 0.037 Uiso calc R 1 . .
    C C5 0.9293(3) 0.2995(3) 0.13026(19) 0.0303(7) Uani d . 1 . .
    C C6 0.8349(3) 0.3941(3) 0.1185(2) 0.0328(7) Uani d . 1 . .
    C C7 0.7857(3) 0.4424(3) 0.18563(19) 0.0316(7) Uani d . 1 . .
    H H7A 0.7229 0.5039 0.1782 0.038 Uiso calc R 1 . .
    C C8 0.8291(3) 0.4000(3) 0.26530(19) 0.0323(7) Uani d . 1 . .
    C C9 1.0556(4) 0.1520(3) 0.0662(2) 0.0520(10) Uani d . 1 . .
    H H9A 1.0762 0.1303 0.0118 0.078 Uiso calc R 1 . .
    H H9B 1.0112 0.0863 0.0896 0.078 Uiso calc R 1 . .
    H H9C 1.1368 0.1706 0.1016 0.078 Uiso calc R 1 . .
    C C10 0.7202(3) 0.5334(3) 0.0212(2) 0.0368(8) Uani d . 1 . .
    H H10A 0.7556 0.5999 0.0560 0.044 Uiso calc R 1 . .
    H H10B 0.6301 0.5165 0.0332 0.044 Uiso calc R 1 . .
    C C11 0.7190(3) 0.5643(3) -0.0687(2) 0.0380(8) Uani d . 1 . .
    H H11A 0.6879 0.4957 -0.1027 0.046 Uiso calc R 1 . .
    H H11B 0.8094 0.5827 -0.0796 0.046 Uiso calc R 1 . .
    C C12 0.6288(3) 0.6713(3) -0.0931(2) 0.0404(8) Uani d . 1 . .
    H H12A 0.5364 0.6474 -0.0922 0.048 Uiso calc R 1 . .
    H H12B 0.6488 0.7343 -0.0519 0.048 Uiso calc R 1 . .
    C C13 0.5908(4) 0.6370(3) -0.2416(2) 0.0462(9) Uani d . 1 . .
    H H13A 0.4957 0.6258 -0.2401 0.055 Uiso calc R 1 . .
    H H13B 0.6340 0.5595 -0.2326 0.055 Uiso calc R 1 . .
    C C14 0.6130(5) 0.6835(4) -0.3253(2) 0.0601(11) Uani d . 1 . .
    H H14A 0.5713 0.6294 -0.3679 0.072 Uiso calc R 1 . .
    H H14B 0.7083 0.6848 -0.3293 0.072 Uiso calc R 1 . .
    C C15 0.5571(4) 0.8070(4) -0.3413(2) 0.0618(11) Uani d . 1 . .
    H H15A 0.4602 0.8042 -0.3471 0.074 Uiso calc R 1 . .
    H H15B 0.5837 0.8382 -0.3928 0.074 Uiso calc R 1 . .
    C C16 0.6085(4) 0.8881(3) -0.2698(2) 0.0509(10) Uani d . 1 . .
    H H16A 0.5661 0.9661 -0.2779 0.061 Uiso calc R 1 . .
    H H16B 0.7041 0.8991 -0.2691 0.061 Uiso calc R 1 . .
    C C17 0.5809(4) 0.8370(3) -0.1868(2) 0.0431(9) Uani d . 1 . .
    H H17A 0.6163 0.8905 -0.1421 0.052 Uiso calc R 1 . .
    H H17B 0.4851 0.8299 -0.1860 0.052 Uiso calc R 1 . .
loop_
    _atom_site_aniso_label
    _atom_site_aniso_U_11
    _atom_site_aniso_U_22
    _atom_site_aniso_U_33
    _atom_site_aniso_U_12
    _atom_site_aniso_U_13
    _atom_site_aniso_U_23
    O1 0.0500(15) 0.0488(15) 0.0426(14) -0.0022(12) -0.0119(11) 0.0005(12)
    O2 0.0646(18) 0.0432(16) 0.0596(17) 0.0030(13) 0.0019(13) 0.0194(13)
    O3 0.077(2) 0.079(2) 0.068(2) 0.0443(18) 0.0102(16) -0.0039(17)
    O4 0.0541(17) 0.083(2) 0.0536(17) 0.0055(15) 0.0154(13) 0.0086(16)
    O5 0.0454(14) 0.0389(13) 0.0358(13) 0.0092(11) 0.0006(10) 0.0073(11)
    O6 0.0398(13) 0.0429(14) 0.0400(13) 0.0103(11) 0.0065(10) -0.0039(11)
    N1 0.0279(15) 0.064(2) 0.0408(17) 0.0085(15) 0.0003(12) -0.0051(16)
    N2 0.0313(14) 0.0257(14) 0.0365(14) 0.0058(11) 0.0010(11) 0.0049(12)
    C1 0.054(3) 0.085(3) 0.046(2) -0.005(2) -0.0129(18) 0.001(2)
    C2 0.0359(19) 0.042(2) 0.0406(19) 0.0052(16) 0.0040(15) 0.0079(17)
    C3 0.0281(17) 0.0323(18) 0.0358(18) -0.0028(14) -0.0015(13) 0.0014(14)
    C4 0.0257(16) 0.0305(17) 0.0369(18) 0.0034(13) 0.0052(13) -0.0002(14)
    C5 0.0249(16) 0.0276(17) 0.0385(18) -0.0009(13) 0.0038(13) -0.0059(14)
    C6 0.0273(17) 0.0325(18) 0.0369(18) -0.0028(13) -0.0024(13) 0.0020(14)
    C7 0.0249(16) 0.0341(18) 0.0356(17) 0.0060(14) 0.0025(13) 0.0005(14)
    C8 0.0280(17) 0.0339(18) 0.0348(17) 0.0045(14) 0.0039(13) -0.0040(14)
    C9 0.051(2) 0.045(2) 0.060(2) 0.0147(18) 0.0097(18) -0.0103(19)
    C10 0.0323(18) 0.0338(18) 0.044(2) 0.0052(14) 0.0025(14) 0.0066(15)
    C11 0.0389(19) 0.0320(18) 0.0419(19) 0.0012(15) 0.0009(15) 0.0072(15)
    C12 0.040(2) 0.041(2) 0.0394(19) 0.0064(16) 0.0013(15) 0.0054(16)
    C13 0.051(2) 0.041(2) 0.043(2) 0.0069(17) -0.0037(16) -0.0023(17)
    C14 0.077(3) 0.058(3) 0.043(2) 0.007(2) -0.0016(19) -0.004(2)
    C15 0.070(3) 0.071(3) 0.043(2) 0.011(2) -0.0005(19) 0.013(2)
    C16 0.055(2) 0.045(2) 0.054(2) 0.0093(18) 0.0088(18) 0.0187(19)
    C17 0.045(2) 0.0331(19) 0.051(2) 0.0104(16) 0.0081(16) 0.0028(17)
_geom_special_details
;
 All esds (except the esd in the dihedral angle between two l.s. planes)
 are estimated using the full covariance matrix.  The cell esds are taken
 into account individually in the estimation of esds in distances, angles
 and torsion angles; correlations between esds in cell parameters are only
 used when they are defined by crystal symmetry.  An approximate (isotropic)
 treatment of cell esds is used for estimating esds involving l.s. planes.
;
loop_
    _geom_bond_atom_site_label_1
    _geom_bond_atom_site_label_2
    _geom_bond_site_symmetry_2
    _geom_bond_distance
    _geom_bond_publ_flag
    O1 C2 . 1.332(4) ?
    O1 C1 . 1.442(4) ?
    O2 C2 . 1.187(4) ?
    O3 N1 . 1.235(4) ?
    O4 N1 . 1.240(4) ?
    O5 C6 . 1.362(4) ?
    O5 C10 . 1.439(4) ?
    O6 C5 . 1.352(4) ?
    O6 C9 . 1.432(4) ?
    N1 C8 . 1.422(4) ?
    N2 C12 . 1.439(4) ?
    N2 C17 . 1.464(4) ?
    N2 C13 . 1.466(4) ?
    C1 H1A . 0.9600 ?
    C1 H1B . 0.9600 ?
    C1 H1C . 0.9600 ?
    C2 C3 . 1.499(4) ?
    C3 C4 . 1.375(4) ?
    C3 C8 . 1.398(4) ?
    C4 C5 . 1.375(4) ?
    C4 H4A . 0.9300 ?
    C5 C6 . 1.416(4) ?
    C6 C7 . 1.360(4) ?
    C7 C8 . 1.389(4) ?
    C7 H7A . 0.9300 ?
    C9 H9A . 0.9600 ?
    C9 H9B . 0.9600 ?
    C9 H9C . 0.9600 ?
    C10 C11 . 1.492(4) ?
    C10 H10A . 0.9700 ?
    C10 H10B . 0.9700 ?
    C11 C12 . 1.521(4) ?
    C11 H11A . 0.9700 ?
    C11 H11B . 0.9700 ?
    C12 H12A . 0.9700 ?
    C12 H12B . 0.9700 ?
    C13 C14 . 1.492(5) ?
    C13 H13A . 0.9700 ?
    C13 H13B . 0.9700 ?
    C14 C15 . 1.498(6) ?
    C14 H14A . 0.9700 ?
    C14 H14B . 0.9700 ?
    C15 C16 . 1.506(6) ?
    C15 H15A . 0.9700 ?
    C15 H15B . 0.9700 ?
    C16 C17 . 1.514(5) ?
    C16 H16A . 0.9700 ?
    C16 H16B . 0.9700 ?
    C17 H17A . 0.9700 ?
    C17 H17B . 0.9700 ?
loop_
    _geom_angle_atom_site_label_1
    _geom_angle_atom_site_label_2
    _geom_angle_atom_site_label_3
    _geom_angle_site_symmetry_1
    _geom_angle_site_symmetry_3
    _geom_angle
    _geom_angle_publ_flag
    C2 O1 C1 . . 117.1(3) ?
    C6 O5 C10 . . 117.9(2) ?
    C5 O6 C9 . . 118.3(3) ?
    O3 N1 O4 . . 120.9(3) ?
    O3 N1 C8 . . 119.1(3) ?
    O4 N1 C8 . . 119.9(3) ?
    C12 N2 C17 . . 111.4(3) ?
    C12 N2 C13 . . 112.3(3) ?
    C17 N2 C13 . . 110.2(3) ?
    O1 C1 H1A . . 109.5 ?
    O1 C1 H1B . . 109.5 ?
    H1A C1 H1B . . 109.5 ?
    O1 C1 H1C . . 109.5 ?
    H1A C1 H1C . . 109.5 ?
    H1B C1 H1C . . 109.5 ?
    O2 C2 O1 . . 125.0(3) ?
    O2 C2 C3 . . 124.1(3) ?
    O1 C2 C3 . . 110.5(3) ?
    C4 C3 C8 . . 118.2(3) ?
    C4 C3 C2 . . 117.5(3) ?
    C8 C3 C2 . . 124.0(3) ?
    C5 C4 C3 . . 121.5(3) ?
    C5 C4 H4A . . 119.3 ?
    C3 C4 H4A . . 119.3 ?
    O6 C5 C4 . . 125.2(3) ?
    O6 C5 C6 . . 115.3(3) ?
    C4 C5 C6 . . 119.5(3) ?
    C7 C6 O5 . . 126.1(3) ?
    C7 C6 C5 . . 119.6(3) ?
    O5 C6 C5 . . 114.4(3) ?
    C6 C7 C8 . . 120.1(3) ?
    C6 C7 H7A . . 120.0 ?
    C8 C7 H7A . . 120.0 ?
    C7 C8 C3 . . 120.9(3) ?
    C7 C8 N1 . . 119.2(3) ?
    C3 C8 N1 . . 119.8(3) ?
    O6 C9 H9A . . 109.5 ?
    O6 C9 H9B . . 109.5 ?
    H9A C9 H9B . . 109.5 ?
    O6 C9 H9C . . 109.5 ?
    H9A C9 H9C . . 109.5 ?
    H9B C9 H9C . . 109.5 ?
    O5 C10 C11 . . 107.4(3) ?
    O5 C10 H10A . . 110.2 ?
    C11 C10 H10A . . 110.2 ?
    O5 C10 H10B . . 110.2 ?
    C11 C10 H10B . . 110.2 ?
    H10A C10 H10B . . 108.5 ?
    C10 C11 C12 . . 111.3(3) ?
    C10 C11 H11A . . 109.4 ?
    C12 C11 H11A . . 109.4 ?
    C10 C11 H11B . . 109.4 ?
    C12 C11 H11B . . 109.4 ?
    H11A C11 H11B . . 108.0 ?
    N2 C12 C11 . . 113.3(3) ?
    N2 C12 H12A . . 108.9 ?
    C11 C12 H12A . . 108.9 ?
    N2 C12 H12B . . 108.9 ?
    C11 C12 H12B . . 108.9 ?
    H12A C12 H12B . . 107.7 ?
    N2 C13 C14 . . 112.1(3) ?
    N2 C13 H13A . . 109.2 ?
    C14 C13 H13A . . 109.2 ?
    N2 C13 H13B . . 109.2 ?
    C14 C13 H13B . . 109.2 ?
    H13A C13 H13B . . 107.9 ?
    C13 C14 C15 . . 112.3(3) ?
    C13 C14 H14A . . 109.1 ?
    C15 C14 H14A . . 109.1 ?
    C13 C14 H14B . . 109.1 ?
    C15 C14 H14B . . 109.1 ?
    H14A C14 H14B . . 107.9 ?
    C14 C15 C16 . . 109.5(3) ?
    C14 C15 H15A . . 109.8 ?
    C16 C15 H15A . . 109.8 ?
    C14 C15 H15B . . 109.8 ?
    C16 C15 H15B . . 109.8 ?
    H15A C15 H15B . . 108.2 ?
    C15 C16 C17 . . 111.7(3) ?
    C15 C16 H16A . . 109.3 ?
    C17 C16 H16A . . 109.3 ?
    C15 C16 H16B . . 109.3 ?
    C17 C16 H16B . . 109.3 ?
    H16A C16 H16B . . 107.9 ?
    N2 C17 C16 . . 109.7(3) ?
    N2 C17 H17A . . 109.7 ?
    C16 C17 H17A . . 109.7 ?
    N2 C17 H17B . . 109.7 ?
    C16 C17 H17B . . 109.7 ?
    H17A C17 H17B . . 108.2 ?
loop_
    _geom_torsion_atom_site_label_1
    _geom_torsion_atom_site_label_2
    _geom_torsion_atom_site_label_3
    _geom_torsion_atom_site_label_4
    _geom_torsion_site_symmetry_1
    _geom_torsion_site_symmetry_2
    _geom_torsion_site_symmetry_3
    _geom_torsion_site_symmetry_4
    _geom_torsion
    _geom_torsion_publ_flag
    C1 O1 C2 O2 . . . . -1.6(5) ?
    C1 O1 C2 C3 . . . . -175.4(3) ?
    O2 C2 C3 C4 . . . . -55.8(5) ?
    O1 C2 C3 C4 . . . . 118.1(3) ?
    O2 C2 C3 C8 . . . . 129.6(4) ?
    O1 C2 C3 C8 . . . . -56.6(4) ?
    C8 C3 C4 C5 . . . . 2.3(5) ?
    C2 C3 C4 C5 . . . . -172.7(3) ?
    C9 O6 C5 C4 . . . . 7.4(4) ?
    C9 O6 C5 C6 . . . . -174.4(3) ?
    C3 C4 C5 O6 . . . . -180.0(3) ?
    C3 C4 C5 C6 . . . . 1.8(5) ?
    C10 O5 C6 C7 . . . . 5.7(4) ?
    C10 O5 C6 C5 . . . . -173.2(3) ?
    O6 C5 C6 C7 . . . . 178.3(3) ?
    C4 C5 C6 C7 . . . . -3.4(4) ?
    O6 C5 C6 O5 . . . . -2.8(4) ?
    C4 C5 C6 O5 . . . . 175.6(3) ?
    O5 C6 C7 C8 . . . . -178.2(3) ?
    C5 C6 C7 C8 . . . . 0.7(5) ?
    C6 C7 C8 C3 . . . . 3.5(5) ?
    C6 C7 C8 N1 . . . . -175.4(3) ?
    C4 C3 C8 C7 . . . . -5.0(5) ?
    C2 C3 C8 C7 . . . . 169.6(3) ?
    C4 C3 C8 N1 . . . . 173.9(3) ?
    C2 C3 C8 N1 . . . . -11.5(5) ?
    O3 N1 C8 C7 . . . . -25.2(5) ?
    O4 N1 C8 C7 . . . . 153.9(3) ?
    O3 N1 C8 C3 . . . . 155.8(3) ?
    O4 N1 C8 C3 . . . . -25.0(5) ?
    C6 O5 C10 C11 . . . . 171.1(3) ?
    O5 C10 C11 C12 . . . . 177.9(3) ?
    C17 N2 C12 C11 . . . . -166.2(3) ?
    C13 N2 C12 C11 . . . . 69.6(4) ?
    C10 C11 C12 N2 . . . . 168.9(3) ?
    C12 N2 C13 C14 . . . . -176.9(3) ?
    C17 N2 C13 C14 . . . . 58.3(4) ?
    N2 C13 C14 C15 . . . . -55.0(4) ?
    C13 C14 C15 C16 . . . . 51.9(5) ?
    C14 C15 C16 C17 . . . . -54.0(5) ?
    C12 N2 C17 C16 . . . . 175.3(3) ?
    C13 N2 C17 C16 . . . . -59.3(4) ?
    C15 C16 C17 N2 . . . . 58.5(4) ?
