# Supplementary material for: Methyl 5-meth­oxy-2-nitro-4-[3-(piperidin-1-yl)prop­oxy]benzoate
Source: Acta Crystallogr Sect E Struct Rep Online. 2009 Feb 21;65(Pt 3):o558. doi: 10.1107/S1600536809005418 (PMC2968430; doi:10.1107/S1600536809005418)
Supplement: Supplementary file 2 [file e-65-0o558-Isup2.hkl]

# 
# h,k,l, Fc-squared, Fo-squared, sigma(Fo-squared) and status flag 
# 
data_I
_shelx_title ' K in P2(1)/n' 
_shelx_refln_list_code          4 
_shelx_F_calc_maximum      203.69 
_exptl_crystal_F_000       752.00 
_reflns_d_resolution_high  0.8318 
 
loop_ 
 _symmetry_equiv_pos_as_xyz 
 'x, y, z' 
 '-x+1/2, y+1/2, -z+1/2' 
 '-x, -y, -z' 
 'x-1/2, -y-1/2, z-1/2' 
 
_cell_length_a    10.0730 
_cell_length_b    11.1400 
_cell_length_c    16.1610 
_cell_angle_alpha  90.000 
_cell_angle_beta   97.230 
_cell_angle_gamma  90.000 
 
_shelx_F_squared_multiplier     1.000 
 
loop_ 
 _refln_index_h 
 _refln_index_k 
 _refln_index_l 
 _refln_F_squared_calc 
 _refln_F_squared_meas 
 _refln_F_squared_sigma 
 _refln_observed_status 
   2   0   0      366.72      320.61      8.21 o 
   4   0   0     2421.82     2786.92     23.24 o 
   6   0   0      233.39      280.79     10.91 o 
   8   0   0        6.46       15.21      8.96 o 
  10   0   0        1.57       12.08     12.08 o 
  12   0   0        2.30       20.66     13.13 o 
   1   1   0     1585.64     1618.92     12.55 o 
   2   1   0    23716.49    21984.91    199.58 o 
   3   1   0     1119.05     1219.59     13.48 o 
   4   1   0        4.06        2.26      2.95 o 
   5   1   0       51.04       55.24      5.42 o 
   6   1   0      254.20      326.99     12.06 o 
   7   1   0      148.72      154.20     13.02 o 
   8   1   0       54.85       50.21     10.15 o 
   9   1   0      109.99      108.26     15.37 o 
  10   1   0       18.05       29.39     12.49 o 
  11   1   0       10.53       17.49     13.94 o 
   0   2   0     6291.20     6589.91     92.93 o 
   1   2   0     2261.23     2200.34      1.19 o 
   2   2   0    41490.28    39321.83      2.17 o 
   3   2   0      152.12      178.80      2.54 o 
   4   2   0      636.61      749.95     12.71 o 
   5   2   0      528.75      604.21     13.50 o 
   6   2   0      241.84      208.61     11.02 o 
   7   2   0      242.98      323.73     15.56 o 
   8   2   0       67.00       96.93     12.27 o 
   9   2   0      156.67      195.56     17.24 o 
  10   2   0       84.24      100.79     18.46 o 
  11   2   0       76.86       78.22     20.42 o 
   1   3   0      906.92      813.39      1.25 o 
   2   3   0      546.32      496.32      1.76 o 
   3   3   0       16.38       17.72      3.34 o 
   4   3   0     9082.31     8715.34    180.72 o 
   5   3   0        3.72        7.96      5.55 o 
   6   3   0      241.68      254.59     11.28 o 
   7   3   0      762.01      926.31     24.08 o 
   8   3   0     1491.26     1656.73     36.37 o 
   9   3   0       64.74       79.58     14.56 o 
  10   3   0        2.20       16.50     16.50 o 
  11   3   0        4.64       42.69     16.10 o 
   0   4   0     3325.94     3140.17      2.36 o 
   1   4   0     1227.00     1144.05     11.55 o 
   2   4   0       85.83       63.60      3.66 o 
   3   4   0      560.58      450.35      2.56 o 
   4   4   0     1128.73     1100.35     16.63 o 
   5   4   0     2894.18     3293.45     32.64 o 
   6   4   0      521.05      565.44     16.64 o 
   7   4   0       29.44       34.05     10.33 o 
   8   4   0       42.34       39.16     12.47 o 
   9   4   0       80.49       98.45     15.94 o 
  10   4   0        8.02       32.15     14.83 o 
  11   4   0       44.58       30.78     15.39 o 
   1   5   0      216.08      193.99      2.25 o 
   2   5   0      884.00      820.28     11.63 o 
   3   5   0     4785.35     4544.89     30.79 o 
   4   5   0      544.34      506.25      3.96 o 
   5   5   0      407.19      396.05     13.37 o 
   6   5   0     2551.84     2762.14     36.67 o 
   7   5   0      192.76      177.19     13.29 o 
   8   5   0       38.07        9.51     12.26 o 
   9   5   0       16.37       13.24     13.42 o 
  10   5   0      454.75      364.77     16.73 o 
  11   5   0       25.12       34.32     15.09 o 
   0   6   0       82.60      102.15      3.43 o 
   1   6   0      693.20      577.51     10.83 o 
   2   6   0     2028.32     2069.50     20.25 o 
   3   6   0     1032.22      987.68     15.77 o 
   4   6   0      963.51      982.28     18.04 o 
   5   6   0      931.74      860.58      6.12 o 
   6   6   0      470.07      506.55     17.98 o 
   7   6   0       81.35       92.19     11.47 o 
   8   6   0        7.44       42.02     12.02 o 
   9   6   0       53.23       33.03     15.46 o 
  10   6   0        1.19       12.52     13.56 o 
   1   7   0      485.35      426.72      4.11 o 
   2   7   0       55.53       56.29      4.83 o 
   3   7   0      117.33      124.21      6.91 o 
   4   7   0       11.42       16.98      5.83 o 
   5   7   0      299.88      332.22     14.40 o 
   6   7   0       31.86       10.10     10.10 o 
   7   7   0       89.93       83.19     13.14 o 
   8   7   0      632.57      627.50     26.25 o 
   9   7   0        0.70       14.71     13.38 o 
  10   7   0        0.00        2.91     12.24 o 
   0   8   0      324.76      298.14      6.89 o 
   1   8   0      474.22      503.25     13.43 o 
   2   8   0      525.76      470.59     13.25 o 
   3   8   0        7.44        0.98      5.00 o 
   4   8   0       25.46       34.13      6.57 o 
   5   8   0        2.56        1.43      6.62 o 
   6   8   0      154.76      170.50     13.50 o 
   7   8   0       19.46       12.86      8.63 o 
   8   8   0        5.63        7.03     10.43 o 
   9   8   0        0.08        5.28     13.01 o 
   1   9   0      452.34      556.51     16.70 o 
   2   9   0      196.87      223.23     11.26 o 
   3   9   0      118.37      127.34      9.61 o 
   4   9   0        6.44        9.92      6.71 o 
   5   9   0       97.60      107.25     10.13 o 
   6   9   0        4.02       10.97     10.97 o 
   7   9   0       62.19       57.26     12.03 o 
   8   9   0        0.05       13.10     13.10 o 
   0  10   0       88.80       86.82      8.52 o 
   1  10   0       83.20       88.35     10.09 o 
   2  10   0        2.53        1.86      7.36 o 
   3  10   0       20.71       23.85      8.63 o 
   4  10   0      277.32      289.24     15.50 o 
   5  10   0       28.75       24.28     10.16 o 
   6  10   0       36.06       48.32     11.30 o 
   7  10   0       12.93        2.33      9.90 o 
   1  11   0        3.91       10.26      9.26 o 
   2  11   0       31.38       23.66     10.20 o 
   3  11   0      209.67      194.20     15.30 o 
   4  11   0        0.04        1.25      8.98 o 
   5  11   0       42.32       31.96     12.21 o 
   6  11   0       58.58       40.29     12.24 o 
   0  12   0        3.16        9.68     13.42 o 
   1  12   0       34.27        4.28     11.58 o 
   2  12   0       40.25        7.38     10.13 o 
   3  12   0       62.13       52.88     10.30 o 
   4  12   0        0.15        6.33     10.38 o 
   5  12   0       19.13        2.26     10.25 o 
   1  13   0       10.14        0.84     11.82 o 
   2  13   0        9.31        1.55     10.12 o 
 -11   0   1      127.45      124.84     18.33 o 
  -9   0   1      432.71      462.35     21.56 o 
  -7   0   1     1004.95     1080.03     22.81 o 
  -5   0   1     1055.83     1092.62     16.35 o 
  -3   0   1    20983.05    20555.31    200.91 o 
  -1   0   1     1903.33     1877.69     53.74 o 
   1   0   1      356.25      367.78      6.77 o 
   3   0   1    11311.36    11893.81    177.08 o 
   5   0   1      914.30     1017.12     16.69 o 
   7   0   1       50.12       73.65      8.71 o 
   9   0   1      475.84      502.57     22.78 o 
  11   0   1       48.23       18.23     13.49 o 
 -12   1   1        3.67        4.87     13.99 o 
 -11   1   1       25.61       28.29     14.10 o 
 -10   1   1       56.91       61.02     12.23 o 
  -9   1   1       21.23       30.73     10.61 o 
  -8   1   1       10.12       21.31      7.90 o 
  -7   1   1      215.35      212.49     11.78 o 
  -6   1   1       81.51      108.81      7.65 o 
  -5   1   1     5527.44     5763.43     38.09 o 
  -4   1   1     1005.56     1059.57     14.23 o 
  -3   1   1     9235.02    10882.39      1.87 o 
  -2   1   1     6591.22     6430.35      2.15 o 
  -1   1   1     1058.65     1019.91      0.86 o 
   0   1   1      619.45      593.17     61.08 o 
   1   1   1      753.62      753.31      8.61 o 
   2   1   1        3.44        4.35      1.99 o 
   3   1   1      334.16      385.42      8.06 o 
   4   1   1      673.28      779.59     12.99 o 
   5   1   1     1857.62     2077.10     24.22 o 
   6   1   1      790.07      915.99     19.13 o 
   7   1   1      809.86      877.66     22.10 o 
   8   1   1       46.84       47.68     10.61 o 
   9   1   1       22.45       25.27     11.06 o 
  10   1   1       97.87      106.39     15.11 o 
  11   1   1        2.11        5.59     13.03 o 
 -11   2   1       71.19       68.00     16.43 o 
 -10   2   1       25.87       31.57     12.94 o 
  -9   2   1        0.49        4.73      9.90 o 
  -8   2   1        5.69        3.81      8.93 o 
  -7   2   1      868.27     1024.11     23.55 o 
  -6   2   1      126.35      128.67      9.78 o 
  -5   2   1      355.46      441.33     11.64 o 
  -4   2   1        3.71        2.76      3.00 o 
  -3   2   1       78.50       84.18      4.46 o 
  -2   2   1     1213.70     1155.76     12.24 o 
  -1   2   1     7640.17     6914.92     92.40 o 
   0   2   1     8957.57      848.43   4354.04 o 
   1   2   1     5224.74     5009.30     83.87 o 
   2   2   1    15545.72    13324.99      1.33 o 
   3   2   1     2982.45     3339.63     22.31 o 
   4   2   1      162.85      128.76      3.05 o 
   5   2   1      140.41      208.10      8.73 o 
   6   2   1       98.74      123.52      8.72 o 
   7   2   1       73.80       99.65     10.46 o 
   8   2   1      148.58      182.33     14.27 o 
   9   2   1        0.37       12.30     12.30 o 
  10   2   1       22.90       32.29     14.73 o 
  11   2   1       38.06       36.96     16.44 o 
 -11   3   1      113.64      100.83     17.25 o 
 -10   3   1        3.13        8.34     11.91 o 
  -9   3   1      151.59      125.84     17.15 o 
  -8   3   1        4.30        1.46     10.87 o 
  -7   3   1        3.02        0.00      7.01 o 
  -6   3   1      399.47      482.80     14.69 o 
  -5   3   1      207.25      196.74      8.65 o 
  -4   3   1       18.73       12.65      3.72 o 
  -3   3   1     3920.68     4281.27     26.36 o 
  -2   3   1      541.93      599.66      8.40 o 
  -1   3   1      701.58      599.55      7.45 o 
   0   3   1     1666.13     1353.84    840.98 o 
   1   3   1      404.57      454.04      6.74 o 
   2   3   1     4010.42     3789.09      2.21 o 
   3   3   1     5945.49     5721.72     29.79 o 
   4   3   1        2.53        1.83      3.83 o 
   5   3   1     3753.93     3752.66     33.37 o 
   6   3   1      130.65      149.68      9.70 o 
   7   3   1      232.57      238.66     13.55 o 
   8   3   1      122.98      162.36     13.85 o 
   9   3   1        6.77       12.69     12.69 o 
  10   3   1        5.08        2.87     14.56 o 
  11   3   1       37.34       59.71     18.01 o 
 -11   4   1      183.51      111.86     19.07 o 
 -10   4   1        2.33       21.62     12.44 o 
  -9   4   1        9.06       16.50      9.81 o 
  -8   4   1      238.82      280.12     17.31 o 
  -7   4   1        0.14        6.44      8.51 o 
  -6   4   1      435.06      488.20     15.77 o 
  -5   4   1     1172.78     1437.86     22.11 o 
  -4   4   1        4.60        1.13      3.57 o 
  -3   4   1      465.39      430.41      8.90 o 
  -2   4   1      810.19      788.85      1.49 o 
  -1   4   1      342.37      387.51      6.98 o 
   0   4   1        0.01        0.40      1.22 o 
   1   4   1     1475.34     1528.65      1.69 o 
   2   4   1       72.52       76.03      3.69 o 
   3   4   1     5278.91     4935.80     28.99 o 
   4   4   1     3343.86     3348.85     28.10 o 
   5   4   1      831.10      856.03     17.10 o 
   6   4   1       76.88       94.68      9.02 o 
   7   4   1       19.35       17.15      8.78 o 
   8   4   1        3.29        0.00      9.59 o 
   9   4   1        9.12        4.86     11.75 o 
  10   4   1        0.41       10.65     16.06 o 
  11   4   1       42.30       38.07     17.71 o 
 -11   5   1       11.06       12.41     14.18 o 
 -10   5   1      120.86      112.28     17.61 o 
  -9   5   1      164.30      207.05     16.90 o 
  -8   5   1       14.58        5.29     10.33 o 
  -7   5   1        2.55        4.31      8.63 o 
  -6   5   1       22.19        2.50      5.65 o 
  -5   5   1      272.47      298.72     11.29 o 
  -4   5   1      487.12      367.10      3.68 o 
  -3   5   1        0.25        7.02      3.07 o 
  -2   5   1        9.60       24.79      2.84 o 
  -1   5   1      960.23      903.74      2.28 o 
   0   5   1      701.03      816.45     21.59 o 
   1   5   1      839.54      852.73     11.57 o 
   2   5   1     1512.86     1388.39     15.06 o 
   3   5   1      125.78      119.60      6.12 o 
   4   5   1     1445.80     1528.40     20.25 o 
   5   5   1        0.52        4.16      5.30 o 
   6   5   1      374.33      422.01     15.39 o 
   7   5   1      480.70      480.52     18.31 o 
   8   5   1       36.48       23.60     10.80 o 
   9   5   1      299.14      261.82     21.74 o 
  10   5   1        1.94        8.70     14.46 o 
  11   5   1        6.58       27.54     14.49 o 
 -10   6   1       33.31        4.54     13.35 o 
  -9   6   1       10.24       12.15     11.89 o 
  -8   6   1        0.76        5.56      9.83 o 
  -7   6   1        1.12        6.30      8.97 o 
  -6   6   1       10.36       14.93      7.22 o 
  -5   6   1        2.81        1.03      4.48 o 
  -4   6   1      558.99      458.09     12.34 o 
  -3   6   1       76.04       63.87      5.11 o 
  -2   6   1       45.51       36.17      2.91 o 
  -1   6   1        4.48        0.40      2.77 o 
   0   6   1      190.06      202.60    121.32 o 
   1   6   1     3277.22     3392.80     26.13 o 
   2   6   1        0.99        5.66      3.09 o 
   3   6   1       67.84       57.95      3.30 o 
   4   6   1       66.01       90.52      6.93 o 
   5   6   1      565.38      549.79      5.71 o 
   6   6   1       59.61       50.54      8.38 o 
   7   6   1      158.73      163.64     13.78 o 
   8   6   1      262.89      286.93     18.90 o 
   9   6   1       50.29       64.78     15.53 o 
  10   6   1        0.08       12.48     13.40 o 
 -10   7   1       17.11        1.85     13.77 o 
  -9   7   1       14.74       24.01     12.65 o 
  -8   7   1      116.90       83.15     11.30 o 
  -7   7   1      288.43      282.29     17.16 o 
  -6   7   1      113.42       92.35      8.22 o 
  -5   7   1       43.33       57.98      7.72 o 
  -4   7   1       15.53       24.22      4.73 o 
  -3   7   1      103.13       76.35      4.24 o 
  -2   7   1      609.95      668.25     13.98 o 
  -1   7   1      249.26      189.37      5.27 o 
   0   7   1     1602.00     1812.28     21.55 o 
   1   7   1        4.34        4.14      4.14 o 
   2   7   1      366.92      395.99     10.48 o 
   3   7   1       39.39       23.28      4.68 o 
   4   7   1       23.14        2.29      4.71 o 
   5   7   1       10.82        7.33      5.71 o 
   6   7   1       19.25        1.55      9.54 o 
   7   7   1       46.30       52.12     11.26 o 
   8   7   1       90.54       75.71     10.56 o 
   9   7   1      137.99      121.97     16.40 o 
  10   7   1        0.14        1.91     14.20 o 
  -9   8   1       51.23       51.27     13.64 o 
  -8   8   1        0.16        5.15     12.94 o 
  -7   8   1        0.24        9.97      9.97 o 
  -6   8   1      193.82      145.31      7.88 o 
  -5   8   1      189.61      178.94     11.00 o 
  -4   8   1        3.19        5.94      5.10 o 
  -3   8   1      105.17       99.72      7.32 o 
  -2   8   1       30.77       39.61      5.98 o 
  -1   8   1      125.68      159.78      9.42 o 
   0   8   1      906.93      851.26    515.69 o 
   1   8   1       23.18       39.56      6.12 o 
   2   8   1       13.42        3.61      4.37 o 
   3   8   1      102.14       94.53      7.49 o 
   4   8   1       64.81       83.68      8.11 o 
   5   8   1       34.33        4.69      7.19 o 
   6   8   1      134.33      158.53     13.31 o 
   7   8   1      333.45      336.92     19.11 o 
   8   8   1       39.45       35.10     12.33 o 
   9   8   1      145.45       96.02     16.07 o 
  -8   9   1      155.95      123.50      9.61 o 
  -7   9   1       43.87       52.08     10.04 o 
  -6   9   1        1.37        1.08      8.19 o 
  -5   9   1       40.75       31.25      8.24 o 
  -4   9   1       91.87       79.88      9.43 o 
  -3   9   1       86.80       85.63      5.22 o 
  -2   9   1        0.27        1.31      6.49 o 
  -1   9   1       50.89       41.05      7.34 o 
   0   9   1       40.05       54.36      7.22 o 
   1   9   1       53.28       24.57      7.26 o 
   2   9   1       39.23       39.03      6.93 o 
   3   9   1        5.20        4.04      6.09 o 
   4   9   1      197.12      186.07     12.13 o 
   5   9   1       96.57       95.64     11.45 o 
   6   9   1       10.37        0.65      8.95 o 
   7   9   1        8.46       13.79     11.26 o 
   8   9   1       66.40       55.35     12.99 o 
  -8  10   1       53.38       48.60     11.98 o 
  -7  10   1       13.31       13.19     12.83 o 
  -6  10   1       40.98       38.91      7.97 o 
  -5  10   1        3.86        5.80      7.16 o 
  -4  10   1      230.29      264.90     14.47 o 
  -3  10   1      309.84      392.96     17.11 o 
  -2  10   1      261.81      213.86      9.24 o 
  -1  10   1        0.75        7.15      8.10 o 
   0  10   1      114.83      108.24     71.93 o 
   1  10   1        0.51        6.06      8.35 o 
   2  10   1      176.36      125.16      7.77 o 
   3  10   1        8.23       18.83      7.53 o 
   4  10   1        8.94       19.63      8.46 o 
   5  10   1       62.52       63.28      8.18 o 
   6  10   1       47.95       23.02     11.92 o 
   7  10   1        0.29       15.52     10.49 o 
  -6  11   1        5.27       11.73      8.95 o 
  -5  11   1        4.26       10.58      7.23 o 
  -4  11   1        7.22       23.12      8.26 o 
  -3  11   1       18.64        8.91     10.76 o 
  -2  11   1       21.08        2.83     11.07 o 
  -1  11   1        1.37        5.04     11.61 o 
   0  11   1       45.82       81.88      9.57 o 
   1  11   1        2.38       24.19      9.68 o 
   2  11   1       48.42       51.02     10.79 o 
   3  11   1      142.26      168.43     14.15 o 
   4  11   1        3.83        2.57      9.68 o 
   5  11   1       15.50       17.38     10.65 o 
   6  11   1        0.16        5.32     11.01 o 
  -5  12   1       52.31       44.67      8.41 o 
  -4  12   1       36.25       42.28     11.48 o 
  -3  12   1        5.12       14.28     10.60 o 
  -2  12   1       26.77        9.93     12.64 o 
  -1  12   1       14.29        9.29     12.03 o 
   0  12   1       43.91       24.84     24.84 o 
   1  12   1        0.02        8.03     11.55 o 
   2  12   1        4.71       29.86     12.86 o 
   3  12   1       18.19        2.07     10.02 o 
   4  12   1       66.13       91.94     12.18 o 
   5  12   1        6.48        3.07     11.17 o 
  -2  13   1        9.37        1.86     13.94 o 
  -1  13   1        3.99       16.29     16.29 o 
   0  13   1        0.85        1.14     16.93 o 
   1  13   1       13.50        3.31     12.86 o 
   2  13   1       18.34        7.86     11.67 o 
 -12   0   2      110.10       69.78     19.35 o 
 -10   0   2       12.46        4.01     12.59 o 
  -8   0   2      251.46      259.11     14.38 o 
  -6   0   2        2.52       14.06      4.79 o 
  -4   0   2     1296.77     1452.73     16.31 o 
  -2   0   2    11183.05    10429.90    133.98 o 
   0   0   2     2326.15     2591.18     36.44 o 
   2   0   2     1653.56     1692.55     16.82 o 
   4   0   2      475.86      561.37     11.16 o 
   6   0   2      794.49      937.46     19.28 o 
   8   0   2      258.60      229.16     14.24 o 
  10   0   2        3.52       11.52     12.39 o 
 -12   1   2        1.26       10.73     12.60 o 
 -11   1   2       36.87       36.29     15.21 o 
 -10   1   2        1.99        7.86     10.54 o 
  -9   1   2       15.17       22.76      9.28 o 
  -8   1   2       47.95       48.68      9.26 o 
  -7   1   2       60.69       98.37      8.71 o 
  -6   1   2      178.50      189.63      9.27 o 
  -5   1   2       69.14       78.82      5.73 o 
  -4   1   2     5879.49     6642.11      2.79 o 
  -3   1   2     3046.54     3020.66      2.33 o 
  -2   1   2    13677.42    14227.27      1.29 o 
  -1   1   2       93.72       91.46      0.86 o 
   0   1   2      163.22      175.80      2.44 o 
   1   1   2     2012.63     2212.09     13.32 o 
   2   1   2     5076.74     4947.27    104.92 o 
   3   1   2     2368.96     2785.70     21.26 o 
   4   1   2       70.87       83.56      5.14 o 
   5   1   2      170.33      178.25      8.42 o 
   6   1   2        4.35        2.06      5.82 o 
   7   1   2      720.62      770.14     21.05 o 
   8   1   2      132.80      118.05     12.07 o 
   9   1   2      140.59      127.76     15.09 o 
  10   1   2      128.13       93.54     16.76 o 
  11   1   2        5.67       22.17     13.58 o 
 -11   2   2      230.26      227.92     20.52 o 
 -10   2   2       51.73       48.92     14.61 o 
  -9   2   2       20.21        4.69     10.53 o 
  -8   2   2       75.48       75.53     10.01 o 
  -7   2   2      237.19      290.69     13.50 o 
  -6   2   2       80.48      108.10      7.74 o 
  -5   2   2        9.08        7.62      3.93 o 
  -4   2   2      364.95      332.64      2.89 o 
  -3   2   2      260.14      203.48      1.54 o 
  -2   2   2      350.01      363.89      6.43 o 
  -1   2   2     4375.31     4200.39     71.29 o 
   0   2   2      917.23      839.93    524.48 o 
   1   2   2      226.56      209.68      4.41 o 
   2   2   2       48.92       45.51      2.96 o 
   3   2   2      234.64      255.71      6.53 o 
   4   2   2      757.97      783.84     13.13 o 
   5   2   2       25.58       35.70      5.36 o 
   6   2   2       14.68       15.23      6.90 o 
   7   2   2      106.88      114.46     10.73 o 
   8   2   2      265.17      320.33     17.37 o 
   9   2   2        1.15        9.52     11.56 o 
  10   2   2        7.55        8.53     13.07 o 
  11   2   2      124.84       65.16     17.48 o 
 -11   3   2        3.45        0.92     13.26 o 
 -10   3   2      191.17      186.32     18.14 o 
  -9   3   2      407.33      497.36     22.28 o 
  -8   3   2       33.25       34.21      9.36 o 
  -7   3   2        0.56        6.36      6.59 o 
  -6   3   2      411.75      445.50     14.00 o 
  -5   3   2      148.87      166.47      8.10 o 
  -4   3   2      157.45      204.97      3.90 o 
  -3   3   2     1687.90     1628.46     16.15 o 
  -2   3   2     1537.52     1463.41     12.91 o 
  -1   3   2      732.16      784.54      8.87 o 
   0   3   2       20.91      422.96    345.46 o 
   1   3   2        0.50        2.07      1.36 o 
   2   3   2        0.92        1.79      1.70 o 
   3   3   2       10.64       18.28      2.81 o 
   4   3   2      240.00      294.49      8.41 o 
   5   3   2      373.04      403.01     12.06 o 
   6   3   2       73.12       73.82      8.46 o 
   7   3   2       77.86       95.27     10.75 o 
   8   3   2        8.78       15.84      9.70 o 
   9   3   2       13.57        8.78     12.79 o 
  10   3   2      108.20      115.12     18.25 o 
  11   3   2      133.77      164.34     20.14 o 
 -11   4   2       15.64        0.00     13.88 o 
 -10   4   2        0.32        8.46     10.58 o 
  -9   4   2      228.13      217.97     17.05 o 
  -8   4   2        8.49       33.87     10.21 o 
  -7   4   2      319.39      351.72     16.26 o 
  -6   4   2      186.25      203.64     10.66 o 
  -5   4   2       23.22        5.26      5.26 o 
  -4   4   2       43.30       21.47      4.70 o 
  -3   4   2        0.02        0.97      2.21 o 
  -2   4   2        0.00        1.52      1.80 o 
  -1   4   2      164.03      156.20      4.70 o 
   0   4   2        1.48        0.32      1.33 o 
   1   4   2      160.36      121.98      1.65 o 
   2   4   2       22.01       26.15      2.83 o 
   3   4   2     1609.45     1508.71     16.50 o 
   4   4   2      251.76      271.19      8.51 o 
   5   4   2      120.30      110.62      8.07 o 
   6   4   2        0.16        7.16      7.16 o 
   7   4   2       19.24       22.84      8.93 o 
   8   4   2        4.74       15.60      9.85 o 
   9   4   2       10.82       13.70     11.80 o 
  10   4   2      112.89       51.67     17.35 o 
  11   4   2        2.36       13.86     16.93 o 
 -11   5   2        0.37        2.77     12.88 o 
 -10   5   2       19.71       15.67     14.42 o 
  -9   5   2       30.23       13.70     11.92 o 
  -8   5   2       97.33      116.35     12.63 o 
  -7   5   2      905.35     1007.07     25.92 o 
  -6   5   2      123.33       83.83      5.37 o 
  -5   5   2      350.87      326.15     11.36 o 
  -4   5   2     1741.74     1724.66     21.12 o 
  -3   5   2        7.17        1.63      2.48 o 
  -2   5   2     1030.58      986.72     12.83 o 
  -1   5   2       85.83       77.91      4.31 o 
   0   5   2     2752.98     2879.96     81.72 o 
   1   5   2      233.09      167.42      2.25 o 
   2   5   2     1414.27     1497.90      3.26 o 
   3   5   2     1228.79     1074.07     15.19 o 
   4   5   2        3.41        2.21      4.22 o 
   5   5   2      163.54      145.36      8.39 o 
   6   5   2        0.08        5.83      6.44 o 
   7   5   2        1.38        6.46      7.69 o 
   8   5   2        7.61        7.44     10.69 o 
   9   5   2       13.18        9.87     13.46 o 
  10   5   2       33.70       14.49     14.49 o 
 -10   6   2       10.03       16.57     16.57 o 
  -9   6   2        0.10        1.56     10.66 o 
  -8   6   2      183.02      257.32     17.34 o 
  -7   6   2       73.76       72.43      7.36 o 
  -6   6   2      461.08      441.21      7.02 o 
  -5   6   2      909.34      967.24     19.83 o 
  -4   6   2       65.61       59.91      6.02 o 
  -3   6   2      589.60      562.54     11.95 o 
  -2   6   2       40.02       35.67      4.15 o 
  -1   6   2       55.86       66.18      4.92 o 
   0   6   2       13.02       15.03     10.13 o 
   1   6   2      156.39      122.41      5.84 o 
   2   6   2      212.88      188.58      7.08 o 
   3   6   2       84.50       64.29      3.74 o 
   4   6   2        1.18        4.77      4.77 o 
   5   6   2      346.44      304.83     12.39 o 
   6   6   2        4.14        7.78      7.43 o 
   7   6   2      213.18      219.17     15.41 o 
   8   6   2       40.19       52.94     11.93 o 
   9   6   2       34.62       49.47     14.08 o 
  10   6   2       36.39       53.14     14.18 o 
 -10   7   2       22.80        7.93     12.27 o 
  -9   7   2       10.17        8.78     11.59 o 
  -8   7   2        1.44        2.07      9.73 o 
  -7   7   2        4.77        4.06      9.52 o 
  -6   7   2      438.78      421.12     16.46 o 
  -5   7   2       43.04       45.44      6.63 o 
  -4   7   2      272.07      301.64     10.69 o 
  -3   7   2        1.15        9.62      4.29 o 
  -2   7   2      345.88      334.54     10.63 o 
  -1   7   2       32.64       18.33      4.87 o 
   0   7   2       12.83       29.02      5.55 o 
   1   7   2      165.40      189.34      8.25 o 
   2   7   2      264.81      262.24      9.29 o 
   3   7   2      142.54      144.17      7.84 o 
   4   7   2       51.45       42.06      5.86 o 
   5   7   2       17.73       15.98      6.16 o 
   6   7   2       60.09       43.75      8.32 o 
   7   7   2       17.30        6.83     10.50 o 
   8   7   2       65.23       43.90     12.22 o 
   9   7   2       86.74       82.26     14.40 o 
  10   7   2        0.07       13.57     13.57 o 
  -9   8   2       17.57       24.92     12.03 o 
  -8   8   2      161.66      121.59     10.17 o 
  -7   8   2      171.74      168.39     13.67 o 
  -6   8   2       45.47       11.69      8.44 o 
  -5   8   2       13.20       25.38      6.63 o 
  -4   8   2       76.20       71.72      6.16 o 
  -3   8   2      183.39      216.70     10.36 o 
  -2   8   2       29.60       24.45      6.16 o 
  -1   8   2       16.65        8.83      6.87 o 
   0   8   2       13.41       17.26     18.00 o 
   1   8   2       62.99       59.68      6.53 o 
   2   8   2       80.94       88.86      7.34 o 
   3   8   2        0.08        9.56      3.97 o 
   4   8   2      331.59      320.70     13.41 o 
   5   8   2        3.56        5.19      9.57 o 
   6   8   2       97.54       53.58     11.25 o 
   7   8   2        4.60       37.88     10.27 o 
   8   8   2       79.13       86.11     13.72 o 
   9   8   2       39.68       35.76     13.64 o 
  -8   9   2       11.74        1.42      9.45 o 
  -7   9   2       93.46       73.39     12.14 o 
  -6   9   2       21.64       23.16      8.26 o 
  -5   9   2       32.40       45.69      7.70 o 
  -4   9   2       11.67        3.04      7.20 o 
  -3   9   2       18.80        8.64      7.17 o 
  -2   9   2      119.37      142.37     11.32 o 
  -1   9   2        5.59        3.77      7.16 o 
   0   9   2        0.06        9.74      7.03 o 
   1   9   2       17.88        1.68      6.43 o 
   2   9   2      180.65      199.40     11.45 o 
   3   9   2        2.47        3.39      6.33 o 
   4   9   2        8.29       24.17      7.31 o 
   5   9   2       16.60       22.51      8.91 o 
   6   9   2       23.89       19.13      8.88 o 
   7   9   2       30.34       30.06     11.59 o 
   8   9   2        0.02        2.43     11.09 o 
  -8  10   2        0.26        5.03     10.72 o 
  -7  10   2       15.64       10.36     10.36 o 
  -6  10   2        3.64        7.81      8.68 o 
  -5  10   2       43.45       20.87     10.19 o 
  -4  10   2       30.89        4.22      7.11 o 
  -3  10   2        0.58        4.31      8.31 o 
  -2  10   2        0.27        9.35      9.35 o 
  -1  10   2      153.81      190.59     13.87 o 
   0  10   2      136.94      117.52     75.31 o 
   1  10   2      176.49      180.41     12.54 o 
   2  10   2       22.34        3.02      7.25 o 
   3  10   2       83.00       71.31      8.21 o 
   4  10   2       34.25       39.43     10.02 o 
   5  10   2       18.95        9.25      9.25 o 
   6  10   2       59.51       61.04     12.48 o 
   7  10   2        2.57        1.58     11.25 o 
  -6  11   2       28.07       29.45     10.11 o 
  -5  11   2      152.90      131.23     14.25 o 
  -4  11   2       20.90        6.86     10.92 o 
  -3  11   2       63.00       57.72     10.53 o 
  -2  11   2       29.28       42.71     13.09 o 
  -1  11   2      137.34      119.23     10.43 o 
   0  11   2      164.80      205.87     12.26 o 
   1  11   2       12.48       19.61      9.95 o 
   2  11   2       32.74       27.96     11.14 o 
   3  11   2        3.24       26.58      9.45 o 
   4  11   2      108.33       97.98     14.04 o 
   5  11   2        6.75        7.84     10.18 o 
   6  11   2       17.21       11.62     11.62 o 
  -5  12   2       11.46        8.78      8.78 o 
  -4  12   2        3.37        0.68      9.76 o 
  -3  12   2       42.85        9.98     11.12 o 
  -2  12   2        1.07       12.93     12.93 o 
  -1  12   2        0.39        8.26     12.48 o 
   0  12   2       26.67       26.47     23.78 o 
   1  12   2      145.82      123.49     11.01 o 
   2  12   2        3.60        0.00      9.71 o 
   3  12   2       31.75        1.42     10.61 o 
   4  12   2        8.61        5.94     10.74 o 
   5  12   2        0.57        2.35     11.00 o 
  -2  13   2       20.46        2.72     13.69 o 
  -1  13   2        9.67        4.58     13.56 o 
   0  13   2        4.22        0.51      8.98 o 
   1  13   2        0.27        7.46     11.62 o 
   2  13   2       13.59        4.82     11.46 o 
 -11   0   3       18.70        7.43     14.57 o 
  -9   0   3        2.60        6.53      9.98 o 
  -7   0   3     1031.64     1079.67     23.57 o 
  -5   0   3      187.39      182.14      7.52 o 
  -3   0   3     3924.48     4239.21     24.13 o 
  -1   0   3       13.40        2.07      2.07 o 
   1   0   3      297.45      303.90      5.69 o 
   3   0   3      116.37      135.89      5.17 o 
   5   0   3       38.83       43.74      5.47 o 
   7   0   3        6.34        2.62      6.60 o 
   9   0   3       70.26       62.68     12.57 o 
  11   0   3       28.83       38.16     13.35 o 
 -12   1   3        0.69       15.51     15.51 o 
 -11   1   3        0.70        9.03     14.43 o 
 -10   1   3        7.12       15.04     11.62 o 
  -9   1   3       37.81       29.41     10.41 o 
  -8   1   3       33.61       33.91      9.45 o 
  -7   1   3       90.07       96.71     10.37 o 
  -6   1   3      591.55      541.54     14.45 o 
  -5   1   3       98.54      116.68      6.65 o 
  -4   1   3     3424.44     3735.57     27.19 o 
  -3   1   3      740.55      740.39      2.78 o 
  -2   1   3     6396.10     6293.01      2.01 o 
  -1   1   3    10152.24     9875.92      0.98 o 
   0   1   3     2669.54     2827.40    164.54 o 
   1   1   3     5329.75     4746.41     86.47 o 
   2   1   3     2044.99     2133.30     16.09 o 
   3   1   3     1361.89     1504.10     15.91 o 
   4   1   3      187.93      190.12      7.11 o 
   5   1   3     1064.96     1197.71     19.28 o 
   6   1   3      101.21       99.32      8.17 o 
   7   1   3        0.77        6.76      6.91 o 
   8   1   3       40.28       50.38     10.21 o 
   9   1   3       12.77       31.42     10.27 o 
  10   1   3       63.81       62.83     14.33 o 
  11   1   3       10.95        1.73     12.78 o 
 -11   2   3        2.55       14.51     12.68 o 
 -10   2   3        8.90       13.61     11.77 o 
  -9   2   3       66.01       48.94     11.71 o 
  -8   2   3       90.85       95.24     10.39 o 
  -7   2   3        9.77       16.63      6.59 o 
  -6   2   3        0.53        5.61      4.25 o 
  -5   2   3      140.83      148.14      7.64 o 
  -4   2   3      194.92      223.41      3.30 o 
  -3   2   3       11.70        0.92      1.68 o 
  -2   2   3      307.30      376.39      6.66 o 
  -1   2   3      654.67      668.62      7.86 o 
   0   2   3     2167.33     2105.87     42.21 o 
   1   2   3       47.29       49.63      2.53 o 
   2   2   3     4853.41     4332.28     95.49 o 
   3   2   3      135.71      178.45      5.85 o 
   4   2   3      218.57      231.13      7.76 o 
   5   2   3      630.63      716.74     15.92 o 
   6   2   3      256.00      248.31     11.68 o 
   7   2   3       57.25       64.78      9.51 o 
   8   2   3      247.24      279.58     17.41 o 
   9   2   3       37.29       42.98     13.24 o 
  10   2   3       58.59       42.09     13.67 o 
  11   2   3        2.76        7.19     12.08 o 
 -11   3   3        2.03        5.52     13.57 o 
 -10   3   3        2.39       37.62     11.81 o 
  -9   3   3       19.45       18.75     11.86 o 
  -8   3   3        5.91        5.71      8.86 o 
  -7   3   3      102.44       83.41      6.75 o 
  -6   3   3        5.32        3.85      5.17 o 
  -5   3   3       56.11       53.85      3.91 o 
  -4   3   3        0.05        0.39      2.85 o 
  -3   3   3      172.24      156.34      1.96 o 
  -2   3   3       77.42       84.94      3.53 o 
  -1   3   3      129.57      109.17      3.72 o 
   0   3   3     2830.76     2277.20   1370.56 o 
   1   3   3     1289.50     1211.26     11.96 o 
   2   3   3      286.17      248.67      6.05 o 
   3   3   3      352.33      340.90      7.93 o 
   4   3   3      102.58      114.67      3.30 o 
   5   3   3      204.33      221.59      9.78 o 
   6   3   3      127.35      155.88     10.40 o 
   7   3   3       39.98       31.34      9.77 o 
   8   3   3        4.52        2.53     10.28 o 
   9   3   3        1.87        3.04     11.53 o 
  10   3   3      106.35       88.34     16.13 o 
  11   3   3        0.16        8.57     15.45 o 
 -11   4   3        0.95        2.74     12.00 o 
 -10   4   3       63.18       19.27     12.13 o 
  -9   4   3       38.16       28.17     13.33 o 
  -8   4   3       81.54       65.42      9.22 o 
  -7   4   3        1.28        4.79      7.30 o 
  -6   4   3      229.06      249.20     11.62 o 
  -5   4   3      326.09      323.99      5.08 o 
  -4   4   3       58.04       64.83      4.65 o 
  -3   4   3     1344.97     1184.89     14.49 o 
  -2   4   3       86.06       67.55      3.55 o 
  -1   4   3       42.37       49.18      3.22 o 
   0   4   3     1135.94     1231.55     96.48 o 
   1   4   3      260.71      222.94      5.91 o 
   2   4   3       81.91       70.49      3.84 o 
   3   4   3      337.86      289.50      8.62 o 
   4   4   3     1349.70     1271.68     18.07 o 
   5   4   3       14.30       20.46      4.93 o 
   6   4   3      364.14      398.02     14.63 o 
   7   4   3     1451.50     1489.45     31.36 o 
   8   4   3        3.83       12.41     11.73 o 
   9   4   3       20.29       27.38     12.99 o 
  10   4   3        2.62        3.76     13.99 o 
  11   4   3        2.40        7.29     15.34 o 
 -11   5   3        7.54        0.94     12.41 o 
 -10   5   3      146.55      127.27     17.94 o 
  -9   5   3       12.82       25.44     11.24 o 
  -8   5   3       41.52        3.13     10.71 o 
  -7   5   3      342.44      431.65     17.97 o 
  -6   5   3       29.05        6.48      6.48 o 
  -5   5   3       12.35        4.73      4.73 o 
  -4   5   3      408.08      349.51     10.14 o 
  -3   5   3       14.84       18.56      3.85 o 
  -2   5   3        4.33        6.80      2.46 o 
  -1   5   3     1164.90     1126.73     14.35 o 
   0   5   3      290.65      201.14    125.82 o 
   1   5   3       98.47       90.26      4.47 o 
   2   5   3        0.00        1.39      3.26 o 
   3   5   3      328.48      311.54      8.97 o 
   4   5   3       51.00       43.78      5.13 o 
   5   5   3       69.36       74.52      6.62 o 
   6   5   3        0.14        0.87      6.77 o 
   7   5   3        5.67        2.73      8.80 o 
   8   5   3       82.70       93.03     13.11 o 
   9   5   3       28.57       20.47     12.72 o 
  10   5   3        8.33       17.03     14.07 o 
 -10   6   3       48.68       44.02     12.15 o 
  -9   6   3       17.46        1.53     11.52 o 
  -8   6   3      157.62      137.70     14.14 o 
  -7   6   3        1.49        2.16      9.89 o 
  -6   6   3      253.62      179.42     13.18 o 
  -5   6   3        1.74        5.50      4.56 o 
  -4   6   3      284.20      325.87      3.61 o 
  -3   6   3      986.32      960.48     15.69 o 
  -2   6   3        0.90        3.68      2.67 o 
  -1   6   3      146.21      178.33      7.22 o 
   0   6   3      225.14      256.06     14.29 o 
   1   6   3      217.34      159.11      4.08 o 
   2   6   3        0.13        1.06      2.93 o 
   3   6   3        0.66        1.67      3.77 o 
   4   6   3      123.92      118.99      7.65 o 
   5   6   3       29.60       35.36      6.69 o 
   6   6   3       25.70       25.13      7.72 o 
   7   6   3       55.92       58.77     10.91 o 
   8   6   3       41.38       33.41     11.49 o 
   9   6   3       23.44       20.06     13.09 o 
  10   6   3        3.12       13.19     13.53 o 
 -10   7   3       16.41        6.90     12.18 o 
  -9   7   3        0.19        5.53     10.63 o 
  -8   7   3      143.18      110.07      9.24 o 
  -7   7   3        9.12        2.92      9.24 o 
  -6   7   3       11.41       25.96      6.79 o 
  -5   7   3        0.38        5.02      5.84 o 
  -4   7   3      236.85      236.15     10.40 o 
  -3   7   3      229.20      295.44      4.89 o 
  -2   7   3      196.58      192.30      8.42 o 
  -1   7   3      625.69      685.99     15.13 o 
   0   7   3       22.39      368.92    229.11 o 
   1   7   3        5.33        9.45      4.18 o 
   2   7   3       11.46        1.34      3.73 o 
   3   7   3        5.72        6.16      4.23 o 
   4   7   3      111.95      128.51      8.65 o 
   5   7   3      137.97      127.79      9.83 o 
   6   7   3       54.56       47.53      7.67 o 
   7   7   3       24.49       27.72     10.48 o 
   8   7   3        0.56        2.28     11.56 o 
   9   7   3        8.98       23.11     12.19 o 
  -9   8   3        0.18        6.34     10.55 o 
  -8   8   3        1.02       20.57      9.01 o 
  -7   8   3        2.49       12.22      8.66 o 
  -6   8   3       25.51        5.18      9.13 o 
  -5   8   3       11.84        2.66      7.14 o 
  -4   8   3       63.48       50.61      7.03 o 
  -3   8   3        6.07        0.00      6.33 o 
  -2   8   3      341.07      370.37     13.29 o 
  -1   8   3       86.60      137.72      9.55 o 
   0   8   3      229.07      220.48    138.74 o 
   1   8   3      247.74      221.99     11.28 o 
   2   8   3      576.66      577.24     15.13 o 
   3   8   3        0.48        5.81      5.81 o 
   4   8   3       82.35       78.36      8.39 o 
   5   8   3        0.40        2.46      8.92 o 
   6   8   3        3.21       11.61      8.07 o 
   7   8   3      213.38      181.78     10.58 o 
   8   8   3        1.12        3.91     11.56 o 
   9   8   3        9.07        5.21     13.31 o 
  -8   9   3       21.48       10.16     10.30 o 
  -7   9   3      105.62       79.20      8.96 o 
  -6   9   3      135.51      109.92     11.67 o 
  -5   9   3       15.14        5.58      8.58 o 
  -4   9   3       86.75       86.19      9.35 o 
  -3   9   3      112.38       85.53      7.54 o 
  -2   9   3      284.90      325.38     15.05 o 
  -1   9   3       83.82      112.37     10.46 o 
   0   9   3      243.19      268.52     10.17 o 
   1   9   3      288.25      292.49     14.22 o 
   2   9   3       25.64       41.44      8.13 o 
   3   9   3       55.61       54.10      8.20 o 
   4   9   3       40.59       23.64      6.64 o 
   5   9   3       27.12       28.23      9.41 o 
   6   9   3        1.73       10.50     10.50 o 
   7   9   3        5.21        4.48     11.63 o 
   8   9   3        1.10       12.54     12.54 o 
  -8  10   3        9.10       10.77     10.77 o 
  -7  10   3       10.96        4.76     10.65 o 
  -6  10   3       13.51        3.13     10.96 o 
  -5  10   3       26.65       41.14      8.86 o 
  -4  10   3        0.02        0.00      7.85 o 
  -3  10   3       18.17        6.75      8.83 o 
  -2  10   3        0.58        0.00      9.44 o 
  -1  10   3      125.42      187.03     14.10 o 
   0  10   3       11.09        8.87      6.71 o 
   1  10   3        4.74        4.29      9.42 o 
   2  10   3      593.30      603.96     20.46 o 
   3  10   3       30.67       45.24      9.21 o 
   4  10   3       76.48       73.64     11.91 o 
   5  10   3       70.52       61.87      8.67 o 
   6  10   3        4.60        8.74     10.35 o 
   7  10   3        0.95        0.82     11.23 o 
  -6  11   3        1.06        5.36      9.20 o 
  -5  11   3        5.02        9.80      9.80 o 
  -4  11   3      149.11      184.26     14.40 o 
  -3  11   3      106.30       92.37      9.97 o 
  -2  11   3       21.05       37.85     11.22 o 
  -1  11   3       26.63        9.21     11.82 o 
   0  11   3        0.15        6.81      7.72 o 
   1  11   3       53.04       45.67      9.11 o 
   2  11   3       28.43       41.49     10.99 o 
   3  11   3        0.04        5.76      9.51 o 
   4  11   3       59.40       57.07     10.56 o 
   5  11   3        0.20        0.72      9.65 o 
   6  11   3        0.19        4.74     10.30 o 
  -5  12   3        0.76        4.28      9.22 o 
  -4  12   3       50.47       50.82     12.28 o 
  -3  12   3        4.29       14.30     14.30 o 
  -2  12   3       10.74        7.29     11.94 o 
  -1  12   3       96.54      114.56     14.78 o 
   0  12   3        6.40        9.87      7.84 o 
   1  12   3        0.08        9.73     11.57 o 
   2  12   3        0.93        3.66     10.69 o 
   3  12   3        4.45        3.61      9.82 o 
   4  12   3       17.84       22.20     10.74 o 
  -2  13   3        3.40       13.21     12.89 o 
  -1  13   3       22.07       29.28     13.50 o 
   0  13   3        0.28        3.18      8.99 o 
   1  13   3        4.79        7.45     12.48 o 
 -12   0   4       51.79       26.20     15.30 o 
 -10   0   4       56.84       75.39     14.64 o 
  -8   0   4      270.85      275.85     15.84 o 
  -6   0   4       79.86       96.71      7.34 o 
  -4   0   4     3539.67     3702.39     26.33 o 
  -2   0   4     3574.44     3429.02      1.92 o 
   0   0   4     3338.42     1910.18   1663.59 o 
   2   0   4       18.70       25.45      2.14 o 
   4   0   4      993.70     1140.71     16.45 o 
   6   0   4       14.66        8.32      5.92 o 
   8   0   4        4.37       11.23      8.72 o 
  10   0   4       85.54       50.64     13.44 o 
 -12   1   4       33.29       19.53     14.84 o 
 -11   1   4       85.53      101.93     16.35 o 
 -10   1   4        2.64       15.96     12.08 o 
  -9   1   4        1.32        2.02      9.13 o 
  -8   1   4       24.19       21.29      9.10 o 
  -7   1   4       27.67       46.56      7.80 o 
  -6   1   4      131.01      142.85      8.36 o 
  -5   1   4       40.13       43.40      5.67 o 
  -4   1   4      147.05      179.25      6.81 o 
  -3   1   4      352.51      336.51      1.95 o 
  -2   1   4       18.61        1.24      1.99 o 
  -1   1   4      863.31      904.85      1.52 o 
   0   1   4      841.10      616.13    392.91 o 
   1   1   4     1613.71     1623.82     13.03 o 
   2   1   4      964.55      950.08     11.04 o 
   3   1   4      103.91      110.93      5.02 o 
   4   1   4      244.30      285.62      8.87 o 
   5   1   4       87.87       85.15      6.26 o 
   6   1   4      192.56      254.57     10.96 o 
   7   1   4      478.56      538.85     18.53 o 
   8   1   4       32.88       42.80     10.50 o 
   9   1   4        1.00        9.50     12.39 o 
  10   1   4       18.46       17.69     12.76 o 
  11   1   4        0.17        2.48     12.64 o 
 -11   2   4       96.43       97.98     15.44 o 
 -10   2   4       52.57       47.33     13.28 o 
  -9   2   4       29.50       35.87     10.46 o 
  -8   2   4        0.51       13.21      8.53 o 
  -7   2   4      318.75      318.53     13.71 o 
  -6   2   4      351.39      379.88     13.16 o 
  -5   2   4       62.33       47.07      5.51 o 
  -4   2   4      141.76      134.27      2.68 o 
  -3   2   4        7.89       18.04      2.86 o 
  -2   2   4      965.11      942.03     10.87 o 
  -1   2   4     1471.52     1233.52     11.58 o 
   0   2   4     2162.69     1909.58     23.73 o 
   1   2   4      104.01       73.85      3.30 o 
   2   2   4      272.32      237.61      6.09 o 
   3   2   4      674.16      655.10     11.02 o 
   4   2   4      168.59      188.99      7.41 o 
   5   2   4      376.45      399.65     12.25 o 
   6   2   4        4.36        4.12      5.63 o 
   7   2   4       15.28       17.24      7.60 o 
   8   2   4       13.89       26.63      9.30 o 
   9   2   4        2.56       11.82     11.82 o 
  10   2   4        0.16        5.58     11.99 o 
  11   2   4        6.23        9.41     12.37 o 
 -11   3   4        0.16        6.37     12.82 o 
 -10   3   4       54.08       41.68     14.35 o 
  -9   3   4       76.84       65.55     13.64 o 
  -8   3   4        4.21        8.00      7.76 o 
  -7   3   4       18.65       17.89      7.12 o 
  -6   3   4      167.97      123.96      5.43 o 
  -5   3   4        7.11        3.10      4.16 o 
  -4   3   4       55.44       57.88      4.81 o 
  -3   3   4     1105.81     1146.10     14.09 o 
  -2   3   4       42.98       34.25      2.77 o 
  -1   3   4      392.09      363.11      6.92 o 
   0   3   4       10.12       11.51      1.48 o 
   1   3   4       49.19       46.03      3.08 o 
   2   3   4     2322.29     1975.01     17.00 o 
   3   3   4       73.32       54.20      3.83 o 
   4   3   4      562.39      544.74     12.13 o 
   5   3   4       47.06       71.09      6.28 o 
   6   3   4      150.02      190.15     10.65 o 
   7   3   4      686.82      793.29     23.02 o 
   8   3   4        4.54        3.73     10.20 o 
   9   3   4      104.12      115.41     15.34 o 
  10   3   4       27.27       47.20     13.10 o 
  11   3   4       67.95       57.35     14.50 o 
 -11   4   4        1.89       10.99     12.03 o 
 -10   4   4       41.38       47.50     13.42 o 
  -9   4   4       37.26       51.24     12.77 o 
  -8   4   4        2.98        1.24      9.23 o 
  -7   4   4        2.13        3.86      6.97 o 
  -6   4   4      122.89      111.84      5.52 o 
  -5   4   4        0.14        1.21      4.35 o 
  -4   4   4       43.88       23.88      4.35 o 
  -3   4   4      237.88      229.63      7.00 o 
  -2   4   4      181.42      205.06      6.01 o 
  -1   4   4      256.35      196.61      5.87 o 
   0   4   4       14.05       14.18     11.36 o 
   1   4   4       94.00       92.42      4.36 o 
   2   4   4      390.23      309.53      7.52 o 
   3   4   4     1048.46      961.67     14.13 o 
   4   4   4     1449.83     1497.21      4.37 o 
   5   4   4       30.11       38.33      6.16 o 
   6   4   4       31.46       18.85      7.85 o 
   7   4   4      119.96      145.08     12.67 o 
   8   4   4       24.45       32.43     11.85 o 
   9   4   4       47.80       24.04     14.05 o 
  10   4   4       81.85       75.85     15.95 o 
 -11   5   4        4.49       12.74     13.49 o 
 -10   5   4       32.76       52.55     12.90 o 
  -9   5   4        0.89        4.48     10.85 o 
  -8   5   4        3.55        6.28      9.71 o 
  -7   5   4       42.17       23.18      8.33 o 
  -6   5   4       19.57       20.48      7.01 o 
  -5   5   4        0.92        3.86      4.76 o 
  -4   5   4        0.00        0.26      3.40 o 
  -3   5   4      115.23      121.50      2.66 o 
  -2   5   4      152.49      148.68      5.81 o 
  -1   5   4       92.38       65.39      4.12 o 
   0   5   4       57.31       33.82     26.70 o 
   1   5   4       28.45       30.57      3.45 o 
   2   5   4       14.71        3.13      3.13 o 
   3   5   4       68.60       60.62      4.81 o 
   4   5   4      829.78      744.99     15.27 o 
   5   5   4        2.38        3.76      5.18 o 
   6   5   4       14.99        8.76      7.95 o 
   7   5   4       22.51       33.89      9.62 o 
   8   5   4       24.26       19.91     10.90 o 
   9   5   4        1.69        3.25     11.93 o 
  10   5   4       11.92       22.38     12.93 o 
 -10   6   4       43.81       14.40     14.40 o 
  -9   6   4        0.71        5.35     10.21 o 
  -8   6   4        0.34        2.01     10.26 o 
  -7   6   4       52.80       75.66     10.83 o 
  -6   6   4       29.18       13.33      7.37 o 
  -5   6   4       13.57       11.10      5.62 o 
  -4   6   4        3.78        4.99      4.99 o 
  -3   6   4       32.65       36.68      4.56 o 
  -2   6   4       92.03       82.11      5.49 o 
  -1   6   4      894.11      941.21     15.53 o 
   0   6   4      289.47      299.65     23.49 o 
   1   6   4      353.21      305.90      3.29 o 
   2   6   4      207.69      182.76      7.73 o 
   3   6   4       93.81       71.37      3.97 o 
   4   6   4        0.52        0.91      4.39 o 
   5   6   4      379.24      347.49     14.06 o 
   6   6   4      476.85      454.65     17.37 o 
   7   6   4        0.60        2.41      9.46 o 
   8   6   4       14.75       17.25     11.96 o 
   9   6   4       20.74       13.36     12.60 o 
  10   6   4        3.35       14.76     14.76 o 
 -10   7   4       33.85       15.43     12.18 o 
  -9   7   4       17.85       11.66     11.66 o 
  -8   7   4        4.49       15.14     15.14 o 
  -7   7   4        0.35       12.43     12.43 o 
  -6   7   4       27.63       23.40      7.85 o 
  -5   7   4       96.18       83.95      6.77 o 
  -4   7   4      259.13      246.41     11.04 o 
  -3   7   4       16.24        0.00      4.08 o 
  -2   7   4      123.87       95.44      7.41 o 
  -1   7   4       74.08       74.95      6.73 o 
   0   7   4        0.15        0.65      7.98 o 
   1   7   4       82.42       78.66      6.72 o 
   2   7   4      174.35      149.07      8.12 o 
   3   7   4      217.98      191.10      9.51 o 
   4   7   4        0.71        6.22      5.43 o 
   5   7   4       52.29       40.39      8.12 o 
   6   7   4      103.41      124.37     11.75 o 
   7   7   4       75.54      109.87     12.14 o 
   8   7   4        2.85       12.10     11.39 o 
   9   7   4        0.53       19.70     12.23 o 
  -9   8   4       14.02       15.15     10.35 o 
  -8   8   4       13.34       22.30     10.70 o 
  -7   8   4       21.32        5.62     10.23 o 
  -6   8   4       11.84       17.82      7.76 o 
  -5   8   4      128.94      141.12     10.42 o 
  -4   8   4       50.96       72.90      8.50 o 
  -3   8   4       38.59       44.21      7.30 o 
  -2   8   4      277.78      328.40     13.30 o 
  -1   8   4      724.99      793.78     18.85 o 
   0   8   4      103.52      119.87     73.55 o 
   1   8   4       85.42       69.90      6.09 o 
   2   8   4       17.61       16.86      6.08 o 
   3   8   4       10.14        3.83      5.93 o 
   4   8   4       11.71       11.70      6.34 o 
   5   8   4       26.33        9.09      9.09 o 
   6   8   4        6.26        3.62      8.65 o 
   7   8   4       52.64       29.32     10.84 o 
   8   8   4       72.10       65.20     14.23 o 
  -8   9   4        2.50        0.00     10.57 o 
  -7   9   4        0.25        1.34     10.44 o 
  -6   9   4       36.50       26.85     10.67 o 
  -5   9   4       13.58        0.52      8.33 o 
  -4   9   4      201.09      193.06     13.26 o 
  -3   9   4      251.40      241.13     14.34 o 
  -2   9   4      238.26      231.22     14.07 o 
  -1   9   4      429.49      475.72     18.19 o 
   0   9   4      219.48      228.14    153.92 o 
   1   9   4       47.08       40.43      9.38 o 
   2   9   4        8.15        8.03      7.04 o 
   3   9   4       17.23       26.12      6.81 o 
   4   9   4       58.60       49.22      8.13 o 
   5   9   4      194.41      183.32     14.52 o 
   6   9   4        0.07        2.03      9.08 o 
   7   9   4        8.80       10.66     10.66 o 
   8   9   4       36.46       21.60     12.60 o 
  -7  10   4       23.68       18.34     11.80 o 
  -6  10   4       15.13        6.58      8.56 o 
  -5  10   4        5.56        9.22      8.61 o 
  -4  10   4        6.50       19.46      8.87 o 
  -3  10   4       34.59       42.78     10.19 o 
  -2  10   4       96.48      124.28     13.75 o 
  -1  10   4       12.99       24.23     11.09 o 
   0  10   4       41.08       41.58     26.34 o 
   1  10   4      175.36      148.25      9.68 o 
   2  10   4        2.71        7.63      8.43 o 
   3  10   4      232.31      231.08     14.59 o 
   4  10   4       20.39       26.11      9.65 o 
   5  10   4       18.25       14.78      9.95 o 
   6  10   4       12.31       14.12     10.66 o 
   7  10   4        0.85       12.13      9.98 o 
  -6  11   4       22.49       16.23     11.70 o 
  -5  11   4        0.00        2.74      8.84 o 
  -4  11   4       18.08       17.78     11.13 o 
  -3  11   4       29.84       42.18     11.73 o 
  -2  11   4       10.33       16.90     11.17 o 
  -1  11   4      253.45      320.06     19.19 o 
   0  11   4       79.33       73.06     41.20 o 
   1  11   4       21.56       28.19     11.37 o 
   2  11   4       22.51       11.02     12.01 o 
   3  11   4        1.54       10.19     10.19 o 
   4  11   4       10.17       17.50     10.59 o 
   5  11   4       11.83        3.04     10.13 o 
   6  11   4        0.58        6.42     11.38 o 
  -5  12   4        0.14       11.12     11.99 o 
  -4  12   4       84.41       86.43     15.66 o 
  -3  12   4       49.07       29.76     14.26 o 
  -2  12   4        7.87        1.60     12.64 o 
  -1  12   4       15.94       27.23     12.48 o 
   0  12   4       16.30       10.91     17.16 o 
   1  12   4       40.26        6.75     11.00 o 
   2  12   4       14.31        9.66     10.24 o 
   3  12   4        2.20        3.75     11.23 o 
   4  12   4       40.72       36.78     10.85 o 
  -1  13   4       15.14        2.60     12.27 o 
   0  13   4       26.07       26.84      9.05 o 
   1  13   4        0.03        6.63     10.81 o 
 -11   0   5       46.17       31.26     17.36 o 
  -9   0   5      322.47      431.54     21.65 o 
  -7   0   5      735.08      797.25     21.04 o 
  -5   0   5     2670.72     2407.53      4.34 o 
  -3   0   5       58.65       89.82      4.13 o 
  -1   0   5     1734.76     1845.42      1.24 o 
   1   0   5        0.58        0.15      1.33 o 
   3   0   5     2400.92     2531.67     21.32 o 
   5   0   5      428.70      486.79     13.32 o 
   7   0   5      415.41      453.30     17.78 o 
   9   0   5      408.68      382.63     21.21 o 
  11   0   5        4.01        6.93     11.46 o 
 -11   1   5       57.74       52.35     17.54 o 
 -10   1   5       96.06       98.56     14.42 o 
  -9   1   5       25.78       18.29     10.34 o 
  -8   1   5        7.55        4.44      9.28 o 
  -7   1   5      173.45      193.85     12.27 o 
  -6   1   5      690.73      687.38     19.03 o 
  -5   1   5       78.56       58.55      5.72 o 
  -4   1   5      653.37      801.96     13.17 o 
  -3   1   5     1304.23     1466.33     15.39 o 
  -2   1   5      337.99      326.57      6.50 o 
  -1   1   5     3221.75     3233.98      1.52 o 
   0   1   5       22.28        7.57      7.74 o 
   1   1   5      322.67      300.48      6.22 o 
   2   1   5       84.51       78.69      3.73 o 
   3   1   5      753.41      754.04     11.76 o 
   4   1   5      176.88      203.22      7.86 o 
   5   1   5       40.68       45.94      5.53 o 
   6   1   5        2.99        3.41      5.76 o 
   7   1   5      143.96      142.54     11.37 o 
   8   1   5       15.20        5.81     10.23 o 
   9   1   5      440.02      444.67     22.32 o 
  10   1   5       38.19       37.80     14.12 o 
  11   1   5      353.71      252.42     20.45 o 
 -11   2   5        6.14       17.35     12.63 o 
 -10   2   5      332.50      328.83     22.05 o 
  -9   2   5       21.82        4.85     11.21 o 
  -8   2   5      233.14      196.75      8.86 o 
  -7   2   5      295.36      384.83     15.97 o 
  -6   2   5       27.67       33.89      6.58 o 
  -5   2   5       65.82       79.01      6.28 o 
  -4   2   5      659.60      613.21      3.75 o 
  -3   2   5      521.19      591.75     10.61 o 
  -2   2   5      563.85      608.65      9.46 o 
  -1   2   5      806.66      854.15     10.61 o 
   0   2   5      725.63      551.59    347.98 o 
   1   2   5     1123.34      953.11     11.27 o 
   2   2   5      560.81      531.74      9.08 o 
   3   2   5      748.39      736.33     11.93 o 
   4   2   5      717.71      775.46     14.31 o 
   5   2   5      676.38      691.18     15.78 o 
   6   2   5       99.27       95.39      8.59 o 
   7   2   5      274.40      264.86     15.63 o 
   8   2   5        0.49        2.97      8.39 o 
   9   2   5      233.80      232.82     17.88 o 
  10   2   5       46.16       53.11     13.58 o 
  11   2   5       10.26        7.36     12.56 o 
 -11   3   5      168.37      150.53     18.67 o 
 -10   3   5        7.73        4.98     12.94 o 
  -9   3   5      131.98      159.47     16.20 o 
  -8   3   5        6.97        4.73      8.38 o 
  -7   3   5       41.03       37.09      8.35 o 
  -6   3   5      181.74      197.95      5.51 o 
  -5   3   5       97.36       79.38      5.03 o 
  -4   3   5       18.16       14.11      3.59 o 
  -3   3   5      523.49      507.05      2.41 o 
  -2   3   5      381.76      343.99      7.59 o 
  -1   3   5       25.17       29.23      3.01 o 
   0   3   5     1361.96     1254.00     42.59 o 
   1   3   5     2858.92     2626.90     19.82 o 
   2   3   5      248.03      236.94      6.65 o 
   3   3   5      310.66      298.79      8.32 o 
   4   3   5     1371.10     1433.91     19.85 o 
   5   3   5        0.82        3.22      4.37 o 
   6   3   5       49.18       48.71      9.29 o 
   7   3   5      208.24      259.64     14.60 o 
   8   3   5       56.01       66.20     11.32 o 
   9   3   5        4.06       12.01     12.01 o 
  10   3   5       45.26       25.98     14.37 o 
 -11   4   5       34.19       53.86     15.10 o 
 -10   4   5        6.50        1.69     12.36 o 
  -9   4   5      268.35      283.79     17.80 o 
  -8   4   5      420.19      511.86     27.38 o 
  -7   4   5       63.87       56.29      7.41 o 
  -6   4   5      144.45      186.03     10.99 o 
  -5   4   5       29.42       49.17      5.43 o 
  -4   4   5       58.21       89.09      6.13 o 
  -3   4   5      889.30      884.93     13.72 o 
  -2   4   5        9.95        5.56      2.78 o 
  -1   4   5      266.83      249.55      6.83 o 
   0   4   5       98.66       92.92      3.39 o 
   1   4   5       60.21       48.15      3.69 o 
   2   4   5     1563.62     1455.34     16.72 o 
   3   4   5      563.69      499.98     10.93 o 
   4   4   5      304.24      299.80      4.48 o 
   5   4   5       53.13       44.40      5.31 o 
   6   4   5       49.00       41.11      8.32 o 
   7   4   5       94.94       95.66     11.64 o 
   8   4   5       62.28       56.98     13.38 o 
   9   4   5       18.36       14.22     13.01 o 
  10   4   5       39.11       25.88     15.19 o 
 -11   5   5       38.39       10.02     13.91 o 
 -10   5   5       12.42       39.18     11.33 o 
  -9   5   5      199.84      235.47     17.85 o 
  -8   5   5        3.13        1.31      9.66 o 
  -7   5   5      638.78      668.32      8.87 o 
  -6   5   5      362.71      403.13      7.14 o 
  -5   5   5      342.46      353.05      4.73 o 
  -4   5   5      446.99      464.27     12.11 o 
  -3   5   5       67.91       57.62      5.12 o 
  -2   5   5       88.38       84.96      5.23 o 
  -1   5   5       49.08       56.12      4.35 o 
   0   5   5     1243.07      864.49    530.17 o 
   1   5   5       36.49       27.56      3.99 o 
   2   5   5      765.24      684.29     12.85 o 
   3   5   5        8.67        8.55      3.89 o 
   4   5   5       67.68       59.97      6.32 o 
   5   5   5      235.48      213.48     11.44 o 
   6   5   5      301.09      341.36     15.05 o 
   7   5   5        1.52       10.27     10.27 o 
   8   5   5       20.47       36.85     11.17 o 
   9   5   5       19.19        3.23     12.41 o 
  10   5   5        4.59       18.29     11.06 o 
 -10   6   5        0.17       10.31     13.13 o 
  -9   6   5        5.98        1.58     13.54 o 
  -8   6   5       61.55       57.72      9.67 o 
  -7   6   5     1213.23     1240.38     30.39 o 
  -6   6   5       71.11       44.87      9.55 o 
  -5   6   5        5.25        1.93      6.40 o 
  -4   6   5       13.78        6.39      4.07 o 
  -3   6   5       53.03       58.19      5.63 o 
  -2   6   5       11.01       20.35      3.76 o 
  -1   6   5        1.40        1.53      3.80 o 
   0   6   5       52.46       55.55      3.60 o 
   1   6   5        3.77        5.42      3.86 o 
   2   6   5       46.37       44.72      4.85 o 
   3   6   5       62.15       66.13      6.27 o 
   4   6   5       46.72       46.97      6.29 o 
   5   6   5       30.28       26.32      6.93 o 
   6   6   5       35.07       16.92      9.75 o 
   7   6   5       17.14        4.25      9.75 o 
   8   6   5      325.36      329.91     19.41 o 
   9   6   5       34.11       56.75     11.98 o 
 -10   7   5        5.64       12.43     12.43 o 
  -9   7   5        0.51        8.78     11.27 o 
  -8   7   5       29.00        9.53      9.53 o 
  -7   7   5       20.14        7.32      8.43 o 
  -6   7   5       42.25       53.01      9.28 o 
  -5   7   5     1331.38     1287.32      6.97 o 
  -4   7   5       15.64        6.79      6.38 o 
  -3   7   5        0.05        5.27      5.27 o 
  -2   7   5       21.36       25.52      5.55 o 
  -1   7   5       14.79       11.08      5.49 o 
   0   7   5        1.75        4.69      4.69 o 
   1   7   5       15.30       25.33      4.96 o 
   2   7   5       31.15       25.65      4.14 o 
   3   7   5       43.17       38.75      6.29 o 
   4   7   5      372.25      315.66     13.88 o 
   5   7   5        1.77        0.44      6.76 o 
   6   7   5      395.41      384.93     18.22 o 
   7   7   5       60.65       47.37     12.35 o 
   8   7   5       68.25       90.86     14.72 o 
   9   7   5        5.31        6.86     11.88 o 
  -9   8   5      141.48      101.06     10.41 o 
  -8   8   5       50.98       42.13     13.15 o 
  -7   8   5       54.20       58.28     11.09 o 
  -6   8   5        6.36        3.44      8.64 o 
  -5   8   5      372.96      323.12     15.39 o 
  -4   8   5      272.56      266.54     13.79 o 
  -3   8   5      640.24      725.98     19.64 o 
  -2   8   5        0.38        1.63      6.44 o 
  -1   8   5        3.27       13.15      6.48 o 
   0   8   5       62.44       42.14     28.40 o 
   1   8   5        7.64        0.77      6.13 o 
   2   8   5      280.64      269.87     12.74 o 
   3   8   5        3.60        6.51      6.74 o 
   4   8   5        7.91        0.43      6.90 o 
   5   8   5        9.53        7.93      7.41 o 
   6   8   5        0.06        3.70      9.30 o 
   7   8   5       37.36       32.09     11.49 o 
   8   8   5       28.40       25.64     12.12 o 
  -8   9   5       69.64       74.21     14.52 o 
  -7   9   5       26.06        0.00     10.33 o 
  -6   9   5       44.60       42.46      9.85 o 
  -5   9   5        5.40        9.78      8.88 o 
  -4   9   5       12.41        1.62     10.43 o 
  -3   9   5      279.26      304.28     15.51 o 
  -2   9   5      517.12      543.13     19.55 o 
  -1   9   5        3.36        4.44      7.63 o 
   0   9   5      647.96      603.96    378.85 o 
   1   9   5       13.86        4.67      7.65 o 
   2   9   5        0.90        5.17      8.81 o 
   3   9   5        6.41        5.88      7.65 o 
   4   9   5        0.24        2.16      8.66 o 
   5   9   5       10.75        1.24      8.78 o 
   6   9   5        7.73       21.35      9.87 o 
   7   9   5        3.12       10.71     10.71 o 
  -7  10   5       17.95        6.63     10.51 o 
  -6  10   5       67.45       70.75     13.30 o 
  -5  10   5       35.93       58.06     11.74 o 
  -4  10   5        0.37        4.34      9.91 o 
  -3  10   5       84.76      105.56     13.38 o 
  -2  10   5      182.45      234.86     16.64 o 
  -1  10   5      127.62      155.38     15.27 o 
   0  10   5      238.33      206.18     16.47 o 
   1  10   5       15.74        9.06     11.92 o 
   2  10   5       36.98       33.29     10.02 o 
   3  10   5        0.71        1.14      8.84 o 
   4  10   5       15.85       32.13     10.15 o 
   5  10   5       19.28       25.55     10.21 o 
   6  10   5        3.70        9.09     11.13 o 
  -6  11   5       11.12       17.10     11.03 o 
  -5  11   5        6.43       10.14     10.78 o 
  -4  11   5       23.66       51.17     10.16 o 
  -3  11   5       13.46        2.11     11.72 o 
  -2  11   5      119.20      148.13     15.29 o 
  -1  11   5      342.64      387.09     21.49 o 
   0  11   5      521.36      460.78    302.06 o 
   1  11   5       16.34       19.99     10.32 o 
   2  11   5       45.50        6.61     12.31 o 
   3  11   5        8.89        5.44      9.88 o 
   4  11   5       16.43        4.34     10.84 o 
   5  11   5        8.34        3.83     12.35 o 
  -4  12   5       12.30       18.69     11.77 o 
  -3  12   5       33.39       24.43     12.40 o 
  -2  12   5       18.44        9.52     13.50 o 
  -1  12   5        6.07        0.00     12.95 o 
   0  12   5        7.07        2.75      8.59 o 
   1  12   5       22.47       10.72     10.72 o 
   2  12   5      120.77      112.25     11.51 o 
   3  12   5        2.06       12.52     12.52 o 
 -10   0   6      207.43      218.42     21.55 o 
  -8   0   6      111.43       73.37     10.42 o 
  -6   0   6      535.34      577.27     16.28 o 
  -4   0   6      591.79      647.22     11.86 o 
  -2   0   6     1688.82     1564.30      2.22 o 
   0   0   6       46.72       63.65      2.47 o 
   2   0   6     3658.43     3385.37     22.58 o 
   4   0   6      572.38      610.65     13.11 o 
   6   0   6       59.61       63.36      7.81 o 
   8   0   6       43.71       46.57      9.78 o 
  10   0   6      344.70      278.68     19.99 o 
 -11   1   6      117.93      143.55     17.92 o 
 -10   1   6        6.60        7.43     12.55 o 
  -9   1   6       39.74       72.89     13.23 o 
  -8   1   6       74.27      100.65     11.48 o 
  -7   1   6        1.50       11.62      7.52 o 
  -6   1   6      598.78      635.27     16.79 o 
  -5   1   6      246.50      297.73     10.18 o 
  -4   1   6     4834.46     5514.33      3.75 o 
  -3   1   6     1815.23     1622.24      6.14 o 
  -2   1   6     2633.28     2546.79     17.39 o 
  -1   1   6      180.36      164.49      1.87 o 
   0   1   6     3709.88     2197.05   1842.48 o 
   1   1   6      689.75      660.15     10.03 o 
   2   1   6     1359.19     1315.34     14.48 o 
   3   1   6      308.51      351.21      8.80 o 
   4   1   6     1742.27     1744.36     21.51 o 
   5   1   6       27.37       43.43      5.67 o 
   6   1   6       16.62       23.51      6.56 o 
   7   1   6       26.61       43.86      9.35 o 
   8   1   6       47.01       20.02     11.33 o 
   9   1   6       67.40       78.78     14.85 o 
  10   1   6       29.48       30.55     12.33 o 
 -11   2   6        3.26        6.44     13.23 o 
 -10   2   6      152.26      162.37     16.33 o 
  -9   2   6       20.68       41.27     11.77 o 
  -8   2   6      250.15      280.37     17.09 o 
  -7   2   6      137.80      144.35     12.27 o 
  -6   2   6      105.75       73.53      5.39 o 
  -5   2   6      984.95      854.89      4.94 o 
  -4   2   6     1637.87     1623.47      3.06 o 
  -3   2   6      141.74      195.57      6.75 o 
  -2   2   6      327.79      284.91      7.38 o 
  -1   2   6     1471.88     1408.93      2.03 o 
   0   2   6      178.68      178.39     12.47 o 
   1   2   6       66.12       55.95      3.74 o 
   2   2   6      253.20      211.14      6.54 o 
   3   2   6       84.83       57.59      4.28 o 
   4   2   6      608.24      631.31     13.44 o 
   5   2   6       68.35       69.09      7.21 o 
   6   2   6       29.80       30.13      7.37 o 
   7   2   6       88.88       98.57      9.83 o 
   8   2   6      228.28      268.26     15.67 o 
   9   2   6      176.48      191.62     16.78 o 
  10   2   6       30.54       47.40     12.17 o 
 -11   3   6        8.48        1.86     14.15 o 
 -10   3   6      107.63       79.69     16.30 o 
  -9   3   6       80.10       71.46     14.29 o 
  -8   3   6      325.82      346.81     18.80 o 
  -7   3   6        8.89        1.02      9.09 o 
  -6   3   6        4.30        7.61      7.61 o 
  -5   3   6       52.21       41.98      6.10 o 
  -4   3   6       86.44       59.16      7.94 o 
  -3   3   6      227.97      166.51      2.99 o 
  -2   3   6     3703.58     3762.17     25.88 o 
  -1   3   6     1179.29     1220.78     14.61 o 
   0   3   6      142.86      138.92      8.61 o 
   1   3   6      159.61      126.38      5.34 o 
   2   3   6      389.54      357.67      8.45 o 
   3   3   6       63.13       56.30      4.81 o 
   4   3   6       33.34       26.32      4.96 o 
   5   3   6       20.80       28.12      5.44 o 
   6   3   6     2165.70     2345.72     33.72 o 
   7   3   6        3.03        1.02      8.56 o 
   8   3   6       51.76       38.27     11.91 o 
   9   3   6      130.19      126.94     14.82 o 
  10   3   6        8.37       11.81     11.95 o 
 -11   4   6        0.03        4.63     12.60 o 
 -10   4   6       16.21        5.07     12.88 o 
  -9   4   6        7.46        8.96     12.48 o 
  -8   4   6      570.47      549.05     10.07 o 
  -7   4   6      330.96      277.11      8.04 o 
  -6   4   6      112.71      121.42      6.34 o 
  -5   4   6       83.00       63.47      6.48 o 
  -4   4   6       94.45      106.70      6.90 o 
  -3   4   6      129.36      137.06      6.46 o 
  -2   4   6      978.02     1026.56     14.90 o 
  -1   4   6      583.46      520.33     10.60 o 
   0   4   6     3932.62     3630.80    168.76 o 
   1   4   6        6.21        6.28      3.12 o 
   2   4   6       26.54       33.88      3.70 o 
   3   4   6       26.20       22.27      4.52 o 
   4   4   6      141.45      120.07      4.56 o 
   5   4   6       38.08       26.33      6.81 o 
   6   4   6       12.70        6.31      8.93 o 
   7   4   6      130.38      140.42     12.82 o 
   8   4   6      240.53      233.49     18.28 o 
   9   4   6       10.11       10.57     11.51 o 
  10   4   6        0.28        0.00     10.83 o 
 -10   5   6      137.70      126.16     11.66 o 
  -9   5   6      145.14      143.18     17.01 o 
  -8   5   6      114.63      104.40     10.31 o 
  -7   5   6       33.98        6.68      8.78 o 
  -6   5   6       89.28       51.41      8.89 o 
  -5   5   6      145.07      120.42      5.72 o 
  -4   5   6      827.66      884.26     17.65 o 
  -3   5   6        4.96       16.40      3.58 o 
  -2   5   6       29.40       30.68      4.02 o 
  -1   5   6      124.85      136.33      6.33 o 
   0   5   6      591.97      610.05      8.93 o 
   1   5   6      384.08      348.50     10.17 o 
   2   5   6      379.88      334.56      9.66 o 
   3   5   6      311.90      325.83     10.45 o 
   4   5   6      752.36      726.09     17.14 o 
   5   5   6       39.31       28.95      7.81 o 
   6   5   6      357.91      357.95     16.75 o 
   7   5   6       57.42       68.89     12.61 o 
   8   5   6      169.71      188.11     16.30 o 
   9   5   6        0.35        6.53     12.17 o 
  10   5   6       16.77       11.54     13.22 o 
 -10   6   6      140.87      120.40     12.79 o 
  -9   6   6       33.08       15.92     10.78 o 
  -8   6   6       21.79        9.83     11.56 o 
  -7   6   6       71.13       84.80     12.38 o 
  -6   6   6      618.79      660.19     21.52 o 
  -5   6   6      265.73      309.34     13.34 o 
  -4   6   6       16.92       23.97      5.59 o 
  -3   6   6      667.19      662.06     15.50 o 
  -2   6   6      141.88      124.88      7.53 o 
  -1   6   6       94.79      111.39      7.01 o 
   0   6   6       52.10       29.87     21.86 o 
   1   6   6       14.07       10.42      4.21 o 
   2   6   6      157.11      161.50      8.21 o 
   3   6   6       46.41       48.85      6.00 o 
   4   6   6       89.32       94.02      8.63 o 
   5   6   6      130.21      131.28     10.90 o 
   6   6   6      335.89      324.68     16.15 o 
   7   6   6       82.72       88.38     11.95 o 
   8   6   6       11.67       32.33     11.33 o 
   9   6   6       34.66       38.99     11.47 o 
 -10   7   6       22.82       15.67     11.73 o 
  -9   7   6       17.66        6.58     12.60 o 
  -8   7   6       96.40       80.17     14.31 o 
  -7   7   6      284.31      273.41     11.41 o 
  -6   7   6      540.15      546.51     21.29 o 
  -5   7   6      252.26      240.75      6.95 o 
  -4   7   6      236.33      276.62     12.83 o 
  -3   7   6      232.28      216.98     10.89 o 
  -2   7   6       63.84       80.12      7.42 o 
  -1   7   6       24.44       29.49      6.17 o 
   0   7   6       47.73       41.70     19.53 o 
   1   7   6       47.56       40.89      6.66 o 
   2   7   6      572.54      587.13     15.73 o 
   3   7   6        0.62        3.63      6.14 o 
   4   7   6        8.06       14.49      7.45 o 
   5   7   6      293.72      286.08     15.61 o 
   6   7   6        4.48       14.97      9.29 o 
   7   7   6       27.27       22.88     10.14 o 
   8   7   6       32.39       10.77     11.39 o 
   9   7   6       11.10       24.56     11.51 o 
  -9   8   6        8.23        9.15     11.32 o 
  -8   8   6        8.41        2.35     10.10 o 
  -7   8   6       65.22       62.94     11.87 o 
  -6   8   6       85.45      112.63     13.73 o 
  -5   8   6      385.20      445.07     18.18 o 
  -4   8   6      789.20      874.75     23.45 o 
  -3   8   6      125.79      153.60     11.48 o 
  -2   8   6        3.76        0.84      7.17 o 
  -1   8   6       28.27       49.37      6.92 o 
   0   8   6      757.55      853.23     75.22 o 
   1   8   6      145.07      102.98      6.64 o 
   2   8   6        2.56        2.02      6.98 o 
   3   8   6      695.10      709.58     20.34 o 
   4   8   6      193.07      182.10     12.62 o 
   5   8   6        0.93        8.87      8.22 o 
   6   8   6       89.34       87.42     13.06 o 
   7   8   6       13.12       18.92     11.28 o 
   8   8   6       52.77       45.10     12.50 o 
  -8   9   6       46.96       59.04     13.01 o 
  -7   9   6        8.29       27.36     10.63 o 
  -6   9   6       10.96       13.55     10.14 o 
  -5   9   6       79.01       69.53     10.83 o 
  -4   9   6       75.40       81.10     12.38 o 
  -3   9   6      448.55      504.46     19.75 o 
  -2   9   6      298.04      367.66     17.05 o 
  -1   9   6        3.98        5.13      8.86 o 
   0   9   6      109.29      128.01     51.13 o 
   1   9   6      948.65     1076.96     26.16 o 
   2   9   6      283.98      256.86      8.31 o 
   3   9   6       49.33       34.19      9.65 o 
   4   9   6       20.80       11.89      8.89 o 
   5   9   6       18.77       28.37      9.43 o 
   6   9   6       78.07       64.17     11.33 o 
   7   9   6        2.42        0.00     10.76 o 
  -7  10   6       11.37        4.67     11.30 o 
  -6  10   6       31.69       16.18     12.80 o 
  -5  10   6      138.71      173.09     14.77 o 
  -4  10   6        0.33        9.19     10.13 o 
  -3  10   6      571.69      655.28     24.00 o 
  -2  10   6      780.03      769.61     29.89 o 
  -1  10   6       30.77       46.81     11.78 o 
   0  10   6       15.61        0.01      8.22 o 
   1  10   6      361.23      344.65     11.18 o 
   2  10   6        6.54       19.30      9.11 o 
   3  10   6       59.79       53.86      9.11 o 
   4  10   6       18.21       19.55      9.43 o 
   5  10   6        9.03       12.02     10.25 o 
   6  10   6       39.84       27.71     11.50 o 
  -6  11   6        0.56        7.03     10.38 o 
  -5  11   6       13.92        4.51     11.14 o 
  -4  11   6       16.03       22.15     11.74 o 
  -3  11   6        2.20        7.27     10.75 o 
  -2  11   6        0.10        8.57     11.48 o 
  -1  11   6       16.09        1.45     12.79 o 
   0  11   6      539.26      481.47    292.05 o 
   1  11   6       13.39        1.37      9.96 o 
   2  11   6        5.33        1.34     12.73 o 
   3  11   6        8.04        8.36     11.60 o 
   4  11   6       11.91       17.63     11.04 o 
   5  11   6        0.48        3.14     10.91 o 
  -4  12   6       28.14       16.62     12.64 o 
  -3  12   6        3.17       22.97     10.21 o 
  -2  12   6        0.50        3.95     13.28 o 
  -1  12   6      426.33      495.19     25.11 o 
   0  12   6       31.14       29.20     24.90 o 
   1  12   6        3.68        1.53     11.61 o 
   2  12   6       65.74       25.66     13.78 o 
   3  12   6       14.29       15.41     12.17 o 
 -11   0   7      217.83      196.10     24.02 o 
  -9   0   7      183.23      210.07     17.51 o 
  -7   0   7      578.44      612.63     19.83 o 
  -5   0   7     3298.11     3549.25     31.69 o 
  -3   0   7       15.77        1.76      2.36 o 
  -1   0   7     1574.05     1340.12      1.95 o 
   1   0   7      164.64      170.69      5.95 o 
   3   0   7     2452.16     2327.00     22.42 o 
   5   0   7       93.60      117.02      7.83 o 
   7   0   7      287.74      326.21     15.06 o 
   9   0   7      291.52      270.88     19.03 o 
 -11   1   7      268.92      253.05     21.94 o 
 -10   1   7      121.82      179.26     18.86 o 
  -9   1   7       12.58       18.03     11.39 o 
  -8   1   7       97.92      123.81     12.29 o 
  -7   1   7      153.21      153.38     10.85 o 
  -6   1   7        2.43        1.46      6.62 o 
  -5   1   7        1.13       11.66      4.47 o 
  -4   1   7       18.58        1.11      3.31 o 
  -3   1   7       96.56       61.00      3.29 o 
  -2   1   7     1464.56     1371.57     15.97 o 
  -1   1   7       73.24       61.55      2.35 o 
   0   1   7      139.29      145.49     95.04 o 
   1   1   7     3661.20     3795.59     25.68 o 
   2   1   7      147.74      141.16      5.85 o 
   3   1   7      583.87      604.45     11.84 o 
   4   1   7        5.15        5.57      4.01 o 
   5   1   7       15.54       17.50      5.65 o 
   6   1   7      135.56      137.77     11.13 o 
   7   1   7       13.85        3.51      7.92 o 
   8   1   7      219.15      190.26      9.14 o 
   9   1   7      497.65      470.96     23.76 o 
  10   1   7        0.20        5.90     11.80 o 
 -11   2   7        4.12        3.80     14.65 o 
 -10   2   7        7.08       14.22     14.22 o 
  -9   2   7      127.92      109.08     15.84 o 
  -8   2   7      262.48      327.89     10.43 o 
  -7   2   7      758.26      905.86     25.14 o 
  -6   2   7      135.96      107.17      6.47 o 
  -5   2   7      432.60      418.44      5.83 o 
  -4   2   7       53.95       25.61      5.03 o 
  -3   2   7     1587.86     1528.99     18.86 o 
  -2   2   7      109.60       90.52      5.14 o 
  -1   2   7     2144.45     2030.35      2.40 o 
   0   2   7     1064.07      954.87    137.48 o 
   1   2   7     5546.92     5773.59      7.43 o 
   2   2   7       69.93       89.79      4.97 o 
   3   2   7       26.78       20.69      4.05 o 
   4   2   7       58.14       61.36      6.29 o 
   5   2   7      652.87      659.13     17.09 o 
   6   2   7      388.29      385.07     15.45 o 
   7   2   7      120.28      118.86     11.90 o 
   8   2   7       73.87       66.28     12.72 o 
   9   2   7        4.29        4.85     11.56 o 
  10   2   7      338.25      295.43     20.17 o 
 -11   3   7        1.10       14.45     14.45 o 
 -10   3   7      115.95      106.81     17.57 o 
  -9   3   7      659.18      654.04     11.98 o 
  -8   3   7      575.64      448.32     10.28 o 
  -7   3   7       18.59        8.10      8.10 o 
  -6   3   7      128.86       96.77      6.13 o 
  -5   3   7        7.89        8.94      5.25 o 
  -4   3   7      270.56      286.19     10.50 o 
  -3   3   7      925.63      884.17     11.91 o 
  -2   3   7      636.94      791.32      2.73 o 
  -1   3   7      570.15      516.13      3.19 o 
   0   3   7      667.29      544.53    325.54 o 
   1   3   7       16.92       24.54      3.52 o 
   2   3   7        5.87        8.97      3.10 o 
   3   3   7      311.29      300.47      9.54 o 
   4   3   7       41.98       25.23      5.44 o 
   5   3   7       23.49       34.78      6.06 o 
   6   3   7      123.65      116.57     11.02 o 
   7   3   7      538.24      563.12     21.56 o 
   8   3   7      185.71      197.88     17.33 o 
   9   3   7       34.66       42.30     12.13 o 
  10   3   7        4.63        5.37     11.88 o 
 -11   4   7        0.58        0.94     12.71 o 
 -10   4   7       40.80       13.39     13.39 o 
  -9   4   7        0.88        2.32     12.03 o 
  -8   4   7        0.49       13.41      9.55 o 
  -7   4   7      111.03       83.20      8.74 o 
  -6   4   7      774.00      721.37      7.23 o 
  -5   4   7      564.59      503.43     15.93 o 
  -4   4   7       22.40       11.56      5.14 o 
  -3   4   7      226.97      269.90      9.46 o 
  -2   4   7      122.09      157.84      6.99 o 
  -1   4   7     1801.51     1934.64     20.94 o 
   0   4   7       29.63       16.84     13.81 o 
   1   4   7       39.33       38.35      4.56 o 
   2   4   7      132.06      116.05      6.22 o 
   3   4   7     1376.68     1312.74     19.57 o 
   4   4   7       80.22       75.98      7.05 o 
   5   4   7      288.39      310.30     13.63 o 
   6   4   7       78.79       85.83     10.53 o 
   7   4   7        0.52       23.90      9.97 o 
   8   4   7      530.98      543.66     23.66 o 
   9   4   7        0.17        9.68      9.68 o 
  10   4   7        1.56        3.13     11.17 o 
 -10   5   7        0.00        4.42     11.89 o 
  -9   5   7        0.12        8.06     12.00 o 
  -8   5   7      292.91      208.25      9.88 o 
  -7   5   7      935.95      934.11      9.74 o 
  -6   5   7       88.30      101.56     11.03 o 
  -5   5   7      284.54      295.11     13.15 o 
  -4   5   7       82.01       99.76      7.93 o 
  -3   5   7      320.53      336.04     11.18 o 
  -2   5   7       26.28       22.82      4.63 o 
  -1   5   7       51.43       56.37      5.25 o 
   0   5   7      133.76      151.60      5.15 o 
   1   5   7     1255.28     1440.02      3.70 o 
   2   5   7        1.78        0.00      3.88 o 
   3   5   7      330.51      317.52     11.15 o 
   4   5   7      302.08      285.23     12.10 o 
   5   5   7     1311.63     1261.91     25.93 o 
   6   5   7     1227.48     1149.39     29.39 o 
   7   5   7      229.91      208.80     15.00 o 
   8   5   7        3.27        7.13     10.65 o 
   9   5   7      134.63      100.50     16.56 o 
 -10   6   7       95.26       88.35     13.10 o 
  -9   6   7        4.39        7.44     12.57 o 
  -8   6   7        2.43       11.19     11.19 o 
  -7   6   7        5.81        7.64      9.80 o 
  -6   6   7       30.37       16.31     10.52 o 
  -5   6   7      228.04      208.54     13.26 o 
  -4   6   7      624.66      635.29     17.75 o 
  -3   6   7      312.52      342.25     12.45 o 
  -2   6   7        0.89        1.89      4.40 o 
  -1   6   7      758.24      791.84     16.67 o 
   0   6   7     1177.17     1178.90     13.90 o 
   1   6   7      148.14      100.92      4.42 o 
   2   6   7      170.65      143.68      8.10 o 
   3   6   7      144.69      140.56      9.31 o 
   4   6   7      499.53      476.91     16.65 o 
   5   6   7      323.27      340.10     16.04 o 
   6   6   7       22.37       21.25      9.23 o 
   7   6   7       20.72       58.00     10.34 o 
   8   6   7        4.89        4.47     11.76 o 
   9   6   7       26.46       34.40     12.68 o 
  -9   7   7       16.58        7.60     12.23 o 
  -8   7   7        1.45       15.47     10.09 o 
  -7   7   7        1.47       14.44      7.45 o 
  -6   7   7       10.76        4.19      8.30 o 
  -5   7   7      933.77     1109.78     26.85 o 
  -4   7   7       25.70        7.78      9.05 o 
  -3   7   7        3.33        1.21      6.88 o 
  -2   7   7      297.26      339.12     12.92 o 
  -1   7   7       37.26       39.04      6.66 o 
   0   7   7      137.79       64.08     45.96 o 
   1   7   7      205.31      208.51     10.72 o 
   2   7   7      391.18      365.63      7.41 o 
   3   7   7     2773.79     2832.65     35.35 o 
   4   7   7     1227.45     1223.01     25.28 o 
   5   7   7        2.32        2.58      7.69 o 
   6   7   7       58.53       78.30     10.52 o 
   7   7   7       22.49       19.32     11.30 o 
   8   7   7      108.87       93.30     11.12 o 
  -9   8   7        5.79        6.94     12.44 o 
  -8   8   7       14.59       17.79     11.99 o 
  -7   8   7        4.37       10.74     10.74 o 
  -6   8   7       23.77       25.09     10.16 o 
  -5   8   7       12.32       14.73      8.91 o 
  -4   8   7       45.25       59.37     10.70 o 
  -3   8   7     1489.81     1669.42     32.00 o 
  -2   8   7       43.97       53.85      8.81 o 
  -1   8   7       31.46       64.57      8.55 o 
   0   8   7      133.64      108.89      7.49 o 
   1   8   7     1039.73     1110.75     25.01 o 
   2   8   7       65.16       67.44      9.77 o 
   3   8   7      446.84      399.94     16.88 o 
   4   8   7       31.28       32.25      8.65 o 
   5   8   7       87.56       85.17     11.20 o 
   6   8   7       81.35       78.94     13.32 o 
   7   8   7        9.33        7.35     11.64 o 
   8   8   7        0.20        5.60     10.26 o 
  -8   9   7       30.52       69.34     12.04 o 
  -7   9   7       48.37       29.76     14.07 o 
  -6   9   7       68.01       61.45     12.20 o 
  -5   9   7       93.61       90.85     13.95 o 
  -4   9   7      302.27      326.38     18.73 o 
  -3   9   7       53.95       56.88     11.80 o 
  -2   9   7      555.85      646.00     22.62 o 
  -1   9   7       14.97       33.39      9.08 o 
   0   9   7        3.44        7.21      6.74 o 
   1   9   7      577.12      573.38     21.21 o 
   2   9   7      226.33      194.99      8.51 o 
   3   9   7       54.39       74.51     10.97 o 
   4   9   7       80.58       78.54     12.47 o 
   5   9   7       94.31      102.38     13.00 o 
   6   9   7       84.01       75.66     13.53 o 
   7   9   7       29.57       21.18     12.78 o 
  -7  10   7        1.47        1.65     10.51 o 
  -6  10   7        2.28        8.59     10.04 o 
  -5  10   7       49.56       57.20     11.53 o 
  -4  10   7      507.92      573.95     23.64 o 
  -3  10   7        2.14        8.59     10.83 o 
  -2  10   7       13.92       47.43     10.44 o 
  -1  10   7     1085.07     1275.13     32.74 o 
   0  10   7      124.86      136.73     89.13 o 
   1  10   7        3.30        1.17      8.89 o 
   2  10   7       40.43       53.17     10.85 o 
   3  10   7       45.25       42.78     10.79 o 
   4  10   7        0.94        5.38      8.90 o 
   5  10   7        0.94       10.82     11.46 o 
   6  10   7        1.64        8.56     11.25 o 
  -5  11   7        5.00        1.56     12.32 o 
  -4  11   7       16.46        0.75     11.70 o 
  -3  11   7       86.89       88.36     13.80 o 
  -2  11   7      121.32      105.82     16.86 o 
  -1  11   7       79.32      116.08     14.19 o 
   0  11   7      141.85      121.81     89.63 o 
   1  11   7       48.06       55.39     11.54 o 
   2  11   7        2.17       22.00      8.64 o 
   3  11   7       12.79        9.23     11.79 o 
   4  11   7       20.99       39.39     11.48 o 
  -3  12   7       52.47       77.25     13.67 o 
  -2  12   7      274.62      333.11     20.09 o 
  -1  12   7       18.83       28.59     12.86 o 
   0  12   7      106.92       71.90     64.96 o 
   1  12   7       42.11       34.56     13.48 o 
   2  12   7        7.13        7.53     12.01 o 
 -10   0   8      182.25      180.59     18.95 o 
  -8   0   8       65.67       55.57     11.64 o 
  -6   0   8      189.66      174.61      9.87 o 
  -4   0   8       84.66       58.48      4.24 o 
  -2   0   8      131.06       89.06      4.93 o 
   0   0   8      182.89      151.24     95.62 o 
   2   0   8      856.11      891.85     14.32 o 
   4   0   8     1638.35     1693.09     22.80 o 
   6   0   8        1.84       10.85      5.56 o 
   8   0   8        8.44       19.00      8.13 o 
  10   0   8       77.82       65.30     12.32 o 
 -11   1   8       16.37       50.33     16.49 o 
 -10   1   8      269.68      265.72     22.07 o 
  -9   1   8        6.91        6.70     12.15 o 
  -8   1   8      272.89      303.49     17.71 o 
  -7   1   8       90.97      104.16     10.40 o 
  -6   1   8      115.35      102.67      8.67 o 
  -5   1   8       62.73       49.72      4.11 o 
  -4   1   8       15.29        0.47      4.24 o 
  -3   1   8      238.06      228.96      3.06 o 
  -2   1   8      530.09      588.84     10.91 o 
  -1   1   8      631.08      601.04      2.63 o 
   0   1   8       60.50       54.09      3.22 o 
   1   1   8     1473.49     1589.27     18.38 o 
   2   1   8        4.94       12.48      3.15 o 
   3   1   8      272.02      294.35      9.26 o 
   4   1   8        4.14        1.11      4.46 o 
   5   1   8      197.89      199.66     10.50 o 
   6   1   8        9.73        7.07      7.07 o 
   7   1   8        5.64       16.34      7.41 o 
   8   1   8       50.97       32.12     11.89 o 
   9   1   8      168.86      152.38     15.48 o 
  10   1   8      117.36       69.75     14.79 o 
 -11   2   8       14.02       11.48     14.10 o 
 -10   2   8      110.12       94.56     16.79 o 
  -9   2   8       18.05        4.71     12.54 o 
  -8   2   8       26.83       23.24     10.25 o 
  -7   2   8      159.78      200.53     14.85 o 
  -6   2   8       13.76        3.95      6.95 o 
  -5   2   8      338.63      327.06      4.73 o 
  -4   2   8      478.30      543.65     13.20 o 
  -3   2   8      930.23      920.06     15.58 o 
  -2   2   8      298.02      357.06      9.22 o 
  -1   2   8     2188.13     2041.77      3.55 o 
   0   2   8        3.36        2.27      3.27 o 
   1   2   8      271.25      252.09      8.12 o 
   2   2   8      431.63      409.49     10.10 o 
   3   2   8        3.17        6.02      3.67 o 
   4   2   8      249.61      228.42      9.75 o 
   5   2   8       47.24       57.29      7.09 o 
   6   2   8      113.80       98.78      9.99 o 
   7   2   8      349.62      351.16     17.33 o 
   8   2   8       50.09       52.11     11.68 o 
   9   2   8       30.32       51.09     11.63 o 
  10   2   8       36.46       35.36     11.96 o 
 -11   3   8       27.65       38.08     14.34 o 
 -10   3   8       11.56        7.17     13.61 o 
  -9   3   8       10.87       31.20     11.13 o 
  -8   3   8      343.23      428.38     21.96 o 
  -7   3   8      137.95      139.92      9.81 o 
  -6   3   8       15.09       27.45      8.04 o 
  -5   3   8        1.06        2.83      6.24 o 
  -4   3   8      432.22      470.50     14.14 o 
  -3   3   8      595.04      596.90      3.97 o 
  -2   3   8      431.93      565.96     12.59 o 
  -1   3   8      105.87      106.02      6.13 o 
   0   3   8      891.16      768.81    458.74 o 
   1   3   8      570.41      555.51     12.16 o 
   2   3   8      221.04      191.67      7.67 o 
   3   3   8      245.80      235.87      9.04 o 
   4   3   8        4.08        0.65      4.75 o 
   5   3   8       76.32       80.26      8.57 o 
   6   3   8      216.98      239.50     13.60 o 
   7   3   8      205.12      223.29     14.98 o 
   8   3   8      526.44      528.90     23.02 o 
   9   3   8        9.59        2.87     10.52 o 
 -10   4   8       85.41       77.48     13.69 o 
  -9   4   8        0.22       13.56     13.56 o 
  -8   4   8       65.11       82.74     13.77 o 
  -7   4   8       62.51       97.87     13.35 o 
  -6   4   8       44.75       38.20      7.88 o 
  -5   4   8      437.17      560.33     17.49 o 
  -4   4   8       62.38       66.31      7.30 o 
  -3   4   8        0.00        1.19      4.07 o 
  -2   4   8       10.49        4.14      4.14 o 
  -1   4   8       38.24       41.00      4.69 o 
   0   4   8     1613.20     1215.12    803.56 o 
   1   4   8       87.01       96.84      6.08 o 
   2   4   8        0.16        3.95      3.95 o 
   3   4   8        3.94        5.44      4.36 o 
   4   4   8      312.96      306.80     12.09 o 
   5   4   8      350.16      355.96     14.57 o 
   6   4   8      173.40      208.66     13.38 o 
   7   4   8        9.08       10.87     10.87 o 
   8   4   8        4.93        5.34     10.46 o 
   9   4   8        2.26        1.49     11.50 o 
 -10   5   8       62.13       52.73     11.20 o 
  -9   5   8        1.08       12.62     13.95 o 
  -8   5   8        2.42       11.28     14.10 o 
  -7   5   8        1.07        0.68     11.29 o 
  -6   5   8      196.51      210.04     14.60 o 
  -5   5   8      306.43      264.25     13.67 o 
  -4   5   8      282.58      319.50     13.37 o 
  -3   5   8       86.16      106.15      7.94 o 
  -2   5   8      609.55      655.69     15.06 o 
  -1   5   8      150.00      190.53      8.51 o 
   0   5   8       31.40       35.48      3.69 o 
   1   5   8       71.99       62.80      6.52 o 
   2   5   8       10.18       11.76      4.53 o 
   3   5   8      158.04      128.94      8.34 o 
   4   5   8      892.45      885.63     20.48 o 
   5   5   8       25.90       27.43      8.14 o 
   6   5   8      540.05      518.92     19.88 o 
   7   5   8       24.58       28.01     10.62 o 
   8   5   8        7.56        5.58     10.51 o 
   9   5   8        3.97        1.48     11.35 o 
 -10   6   8        2.72       14.71     11.86 o 
  -9   6   8       15.70       18.94     18.94 o 
  -8   6   8       15.11        2.35      9.91 o 
  -7   6   8       29.10       11.09      9.41 o 
  -6   6   8        0.21        8.42      7.39 o 
  -5   6   8        7.96        9.24      8.58 o 
  -4   6   8       80.13       60.78      6.98 o 
  -3   6   8      165.17      153.94      9.87 o 
  -2   6   8      206.66      208.26     10.51 o 
  -1   6   8      335.84      355.64     12.71 o 
   0   6   8      182.07      168.86      6.52 o 
   1   6   8      285.05      311.02     12.34 o 
   2   6   8      162.70      139.08      9.26 o 
   3   6   8      773.67      737.42     19.34 o 
   4   6   8      748.80      706.40     20.58 o 
   5   6   8       41.99       52.49      9.52 o 
   6   6   8        4.19        7.97      8.66 o 
   7   6   8        7.78       19.12      8.85 o 
   8   6   8       45.61       52.00     12.27 o 
  -9   7   8       75.40       72.64     15.93 o 
  -8   7   8        2.62       11.44     11.44 o 
  -7   7   8       46.06       52.47     11.89 o 
  -6   7   8       83.82      125.55     12.99 o 
  -5   7   8       73.19       59.63     11.20 o 
  -4   7   8      513.03      547.23     19.32 o 
  -3   7   8        4.08       11.32      6.77 o 
  -2   7   8        7.78        8.36      6.39 o 
  -1   7   8      194.08      227.95     11.31 o 
   0   7   8      260.43      269.28      8.80 o 
   1   7   8       84.40       65.64      9.03 o 
   2   7   8      790.73      727.65     19.76 o 
   3   7   8        7.29        4.22      8.68 o 
   4   7   8       46.83       49.71      9.31 o 
   5   7   8        5.29       14.03      7.66 o 
   6   7   8        7.35        0.62      9.20 o 
   7   7   8       90.33       61.76     13.74 o 
   8   7   8       52.97       33.18     12.39 o 
  -8   8   8       12.39        1.74     12.19 o 
  -7   8   8       28.49       35.51     12.41 o 
  -6   8   8        3.14       18.55      9.68 o 
  -5   8   8        0.03        3.87      8.75 o 
  -4   8   8        3.96        5.75      8.92 o 
  -3   8   8       39.02       49.74     10.02 o 
  -2   8   8      518.72      548.17     19.75 o 
  -1   8   8      184.17      190.72     12.21 o 
   0   8   8      198.06      199.77      8.60 o 
   1   8   8      645.21      629.63     19.79 o 
   2   8   8      514.63      492.50     18.85 o 
   3   8   8      196.48      152.71      8.75 o 
   4   8   8       77.06       68.66     10.26 o 
   5   8   8       18.52        3.01      9.77 o 
   6   8   8      202.80      189.77     16.74 o 
   7   8   8       15.61       12.65     10.88 o 
  -8   9   8       18.44        6.17     13.37 o 
  -7   9   8       64.27       78.22     15.50 o 
  -6   9   8       14.38       10.03     11.22 o 
  -5   9   8        0.04       10.34     10.34 o 
  -4   9   8       51.54       38.73     11.77 o 
  -3   9   8        1.29        0.59     10.38 o 
  -2   9   8        2.46        0.00      9.28 o 
  -1   9   8      238.12      278.08     15.88 o 
   0   9   8       90.82       53.16     31.21 o 
   1   9   8       83.69       62.35     12.25 o 
   2   9   8       12.32       10.09     10.09 o 
   3   9   8      193.35      222.61     14.52 o 
   4   9   8        0.06        4.93      9.39 o 
   5   9   8       69.27       59.70     12.32 o 
   6   9   8        0.39        1.46     10.51 o 
  -6  10   8       12.68       12.10     12.10 o 
  -5  10   8       37.46       41.07     11.82 o 
  -4  10   8       21.70       38.64     10.58 o 
  -3  10   8       54.97       60.88     12.41 o 
  -2  10   8       25.61       29.76     11.42 o 
  -1  10   8        0.06        2.51     10.43 o 
   0  10   8      470.85      426.52    282.16 o 
   1  10   8       17.16       31.97      9.81 o 
   2  10   8       20.89        7.46     10.68 o 
   3  10   8       38.72       10.15     10.15 o 
   4  10   8       49.60       60.37     11.76 o 
   5  10   8        5.83        3.64     10.92 o 
  -5  11   8        4.47       12.06     12.06 o 
  -4  11   8       13.20        8.64     10.74 o 
  -3  11   8      119.28      104.66     14.71 o 
  -2  11   8      195.47      260.44     17.72 o 
  -1  11   8       26.86       56.33     12.60 o 
   0  11   8       52.28       24.10     32.76 o 
   1  11   8       50.00       66.24     12.64 o 
   2  11   8       29.81       12.25     12.25 o 
   3  11   8        0.52        0.74     10.22 o 
   4  11   8        4.13        4.47     10.49 o 
  -2  12   8       23.74       31.96     13.07 o 
  -1  12   8      123.00      114.63     16.98 o 
   0  12   8       46.35       52.22     19.52 o 
   1  12   8        7.43        5.94     12.01 o 
 -11   0   9       64.30       76.26     16.63 o 
  -9   0   9       49.79       32.68     13.55 o 
  -7   0   9       14.48       28.92      8.95 o 
  -5   0   9      180.48      152.53      8.27 o 
  -3   0   9      673.14      511.44      3.73 o 
  -1   0   9     5038.89     5882.51      3.26 o 
   1   0   9      424.80      440.13     10.91 o 
   3   0   9       54.63       44.25      4.86 o 
   5   0   9      112.67      112.37      9.03 o 
   7   0   9      367.90      396.33     18.41 o 
   9   0   9       10.61        6.90     11.03 o 
 -11   1   9        4.29        9.93     14.74 o 
 -10   1   9      222.38      176.12     22.74 o 
  -9   1   9       28.65       12.25     13.41 o 
  -8   1   9        1.21       20.89      8.96 o 
  -7   1   9       95.75       75.62      8.19 o 
  -6   1   9       18.43        3.26      6.85 o 
  -5   1   9      127.12       93.28      5.09 o 
  -4   1   9       75.46       52.38      3.60 o 
  -3   1   9      163.86      111.71      3.12 o 
  -2   1   9        2.09        2.94      3.57 o 
  -1   1   9       29.61       24.12      2.99 o 
   0   1   9       56.86       11.09     15.08 o 
   1   1   9       97.07      116.15      6.39 o 
   2   1   9       36.14       41.61      4.48 o 
   3   1   9      573.94      629.59     14.32 o 
   4   1   9       28.62       23.42      5.17 o 
   5   1   9       63.19       47.95      7.01 o 
   6   1   9        0.03        6.50      6.05 o 
   7   1   9       45.75       39.83      9.46 o 
   8   1   9      188.08      177.38     15.72 o 
   9   1   9        8.76       28.56      9.75 o 
 -11   2   9       30.73       41.31     15.37 o 
 -10   2   9       10.57       23.91     14.30 o 
  -9   2   9        1.97        6.45     11.04 o 
  -8   2   9      149.99      121.63     10.81 o 
  -7   2   9       91.74       74.73      9.19 o 
  -6   2   9      104.57       91.52      8.36 o 
  -5   2   9       56.46       49.06      5.23 o 
  -4   2   9        3.89       13.14      5.10 o 
  -3   2   9     1450.93     1536.91     21.38 o 
  -2   2   9      494.87      489.27     11.84 o 
  -1   2   9      250.72      228.82      3.40 o 
   0   2   9       13.41        2.19      2.48 o 
   1   2   9      460.01      445.13     11.47 o 
   2   2   9      103.22      106.12      6.72 o 
   3   2   9       79.80       73.83      6.25 o 
   4   2   9      321.28      323.81     11.92 o 
   5   2   9        2.93        6.77      6.77 o 
   6   2   9      287.12      281.13     14.91 o 
   7   2   9       17.93       15.22      9.39 o 
   8   2   9       28.61       21.26     11.11 o 
   9   2   9        6.40        8.48     10.20 o 
 -11   3   9        0.17       32.15     13.18 o 
 -10   3   9      133.66      176.58     18.32 o 
  -9   3   9        4.41       11.03     12.45 o 
  -8   3   9      145.80      104.59     11.21 o 
  -7   3   9        1.65        1.96     11.02 o 
  -6   3   9       46.42       51.05      9.44 o 
  -5   3   9      503.90      556.22     18.84 o 
  -4   3   9      255.19      332.26     13.07 o 
  -3   3   9       77.85       74.27      4.97 o 
  -2   3   9      317.70      319.18      4.46 o 
  -1   3   9      200.00      202.87      3.68 o 
   0   3   9       12.40       15.81     13.78 o 
   1   3   9        4.91       12.47      3.64 o 
   2   3   9      256.34      256.42      9.53 o 
   3   3   9      659.37      658.36     15.39 o 
   4   3   9        3.05        4.82      5.93 o 
   5   3   9        1.90        0.42      6.44 o 
   6   3   9      367.36      367.88     16.96 o 
   7   3   9        1.20       14.49      9.14 o 
   8   3   9       16.95       30.30     10.03 o 
   9   3   9       19.44       12.10     10.18 o 
 -10   4   9       10.15        4.73     14.58 o 
  -9   4   9        0.00        5.22     12.23 o 
  -8   4   9       19.15        0.73     13.94 o 
  -7   4   9      207.88      207.69     16.63 o 
  -6   4   9      400.22      459.21     19.43 o 
  -5   4   9       16.41       40.71      8.37 o 
  -4   4   9       10.55       11.97      5.66 o 
  -3   4   9       28.51       42.08      6.52 o 
  -2   4   9        4.05        1.24      4.44 o 
  -1   4   9       66.49       87.38      6.08 o 
   0   4   9       58.13       37.21     32.19 o 
   1   4   9      129.33      112.69      7.35 o 
   2   4   9        5.85       16.42      4.30 o 
   3   4   9       28.81       33.64      6.11 o 
   4   4   9      284.90      288.04     12.92 o 
   5   4   9       41.69       34.74      7.89 o 
   6   4   9       57.88       39.00     11.02 o 
   7   4   9      155.99      147.07     13.20 o 
   8   4   9        6.93       10.16     10.44 o 
   9   4   9        3.64        2.15     11.31 o 
 -10   5   9       25.04       15.38     15.38 o 
  -9   5   9        6.28        6.23     13.29 o 
  -8   5   9       36.11       21.03     10.52 o 
  -7   5   9      293.60      397.90     21.96 o 
  -6   5   9        0.00       14.74      8.37 o 
  -5   5   9        0.88        8.56      8.56 o 
  -4   5   9       16.61       25.66      7.50 o 
  -3   5   9       65.88       45.99      7.07 o 
  -2   5   9       33.54       25.99      5.88 o 
  -1   5   9        0.01        0.42      5.58 o 
   0   5   9       78.50      101.45      5.31 o 
   1   5   9        0.20        4.65      4.65 o 
   2   5   9      337.04      331.56     12.30 o 
   3   5   9       32.57       33.58      6.82 o 
   4   5   9      438.14      412.38     16.26 o 
   5   5   9      112.54      125.13     11.06 o 
   6   5   9        0.17        2.78      8.13 o 
   7   5   9        2.05       11.32      8.72 o 
   8   5   9       40.56       31.29     10.87 o 
  -9   6   9       21.67       10.00     13.66 o 
  -8   6   9       42.94       60.56     13.97 o 
  -7   6   9        3.86        1.50     12.16 o 
  -6   6   9       44.27       31.78     11.60 o 
  -5   6   9       30.33       29.38      8.75 o 
  -4   6   9        4.00        5.04      8.03 o 
  -3   6   9      130.48      173.30     10.68 o 
  -2   6   9        1.88        5.56      5.75 o 
  -1   6   9      267.41      365.56     12.84 o 
   0   6   9       50.38       35.67      9.42 o 
   1   6   9      330.83      319.55     13.03 o 
   2   6   9      702.65      674.01     18.20 o 
   3   6   9      136.50      108.69     10.06 o 
   4   6   9      179.83      163.59     11.57 o 
   5   6   9      141.76      149.06     12.16 o 
   6   6   9       13.32        1.80      8.63 o 
   7   6   9       51.92       22.88     11.72 o 
   8   6   9        4.44        2.22     10.91 o 
  -9   7   9       36.30       47.34     14.52 o 
  -8   7   9        1.36        2.65     11.03 o 
  -7   7   9        6.42       10.40     12.41 o 
  -6   7   9       25.01       57.97     11.48 o 
  -5   7   9        1.27        1.92      9.52 o 
  -4   7   9      120.78      141.96     12.16 o 
  -3   7   9       26.83        8.84      9.56 o 
  -2   7   9        0.22        5.04      5.70 o 
  -1   7   9       37.04       44.02      8.91 o 
   0   7   9      198.04      200.37     19.46 o 
   1   7   9      472.70      461.17     16.60 o 
   2   7   9        3.61       14.95      6.33 o 
   3   7   9      113.50      104.05     10.02 o 
   4   7   9        0.02        8.17      8.17 o 
   5   7   9      122.31      115.79     13.42 o 
   6   7   9       27.29       17.29     10.53 o 
   7   7   9       15.43       12.06     11.78 o 
  -8   8   9        4.78        0.94     13.02 o 
  -7   8   9        1.22        0.86     12.53 o 
  -6   8   9       53.96       54.11     12.96 o 
  -5   8   9        1.38       10.84     10.84 o 
  -4   8   9      259.15      296.17     17.24 o 
  -3   8   9        1.51        5.18      9.13 o 
  -2   8   9      180.70      185.22     14.12 o 
  -1   8   9      264.49      300.53     15.18 o 
   0   8   9       32.11       20.68     26.05 o 
   1   8   9        3.35        1.44      7.87 o 
   2   8   9       14.67        6.43      8.40 o 
   3   8   9       53.47       57.94      8.93 o 
   4   8   9        1.66        9.11      8.28 o 
   5   8   9        2.50        1.85      9.73 o 
   6   8   9       16.93       14.44     10.99 o 
   7   8   9       51.71       43.90     11.34 o 
  -7   9   9       12.93       12.36     13.02 o 
  -6   9   9        4.75        4.14     10.93 o 
  -5   9   9        0.20        2.26     10.59 o 
  -4   9   9        0.14        2.10     10.54 o 
  -3   9   9       66.18       57.14     11.32 o 
  -2   9   9       31.50       32.93     10.16 o 
  -1   9   9       88.85       83.00     11.52 o 
   0   9   9       94.63       84.75      9.28 o 
   1   9   9      127.50      130.42     12.40 o 
   2   9   9        1.65        3.42      9.23 o 
   3   9   9       50.20       44.49     10.95 o 
   4   9   9       37.96       35.46     10.79 o 
   5   9   9        0.59        6.83     10.04 o 
   6   9   9        5.76        6.58     11.16 o 
  -6  10   9      101.58      147.15     15.42 o 
  -5  10   9        2.77        9.73     10.52 o 
  -4  10   9        1.54        7.67     10.39 o 
  -3  10   9       20.97       36.73     10.49 o 
  -2  10   9       45.31       70.39     11.42 o 
  -1  10   9        0.50        0.00      9.92 o 
   0  10   9        4.97        7.37      6.53 o 
   1  10   9       38.84       37.20     10.73 o 
   2  10   9        0.48        9.59      9.59 o 
   3  10   9        0.02        9.23      8.78 o 
   4  10   9       20.52        6.97     10.87 o 
   5  10   9       13.32        2.92     11.01 o 
  -4  11   9        7.25       13.73     10.08 o 
  -3  11   9       22.25       41.72     12.14 o 
  -2  11   9        0.57        7.43     10.16 o 
  -1  11   9        0.36        4.28     10.40 o 
   0  11   9        6.77        2.99     10.52 o 
   1  11   9        0.59       11.78      9.30 o 
   2  11   9        3.17        9.43      9.43 o 
   3  11   9        6.53       21.51      9.48 o 
 -10   0  10       12.32        1.84     14.41 o 
  -8   0  10        0.07       10.30     10.30 o 
  -6   0  10        1.20        6.95      6.38 o 
  -4   0  10       83.72       60.20      4.48 o 
  -2   0  10       77.64       53.80      3.25 o 
   0   0  10        6.16        9.89      3.87 o 
   2   0  10       12.84       14.68      3.83 o 
   4   0  10       40.53       38.36      6.36 o 
   6   0  10       31.32       12.91      8.37 o 
   8   0  10       97.98       92.29     14.58 o 
 -11   1  10       13.30       40.01     13.75 o 
 -10   1  10        5.79        6.40     15.25 o 
  -9   1  10        6.03       26.84     11.88 o 
  -8   1  10      122.49      118.05      9.60 o 
  -7   1  10       67.98       90.63     10.98 o 
  -6   1  10      196.14      191.93      7.64 o 
  -5   1  10       40.77       40.30      4.90 o 
  -4   1  10      158.50      168.77      8.79 o 
  -3   1  10     1023.32     1013.11      4.06 o 
  -2   1  10      357.28      326.17     10.05 o 
  -1   1  10      350.75      370.37     11.02 o 
   0   1  10     1000.76      827.32    515.97 o 
   1   1  10      790.28      883.83     16.65 o 
   2   1  10       30.20       32.66      5.82 o 
   3   1  10      409.41      400.42     13.10 o 
   4   1  10       64.92       56.67      7.43 o 
   5   1  10       23.74       29.77      7.35 o 
   6   1  10        2.10        1.49      7.39 o 
   7   1  10       40.59       41.41     10.49 o 
   8   1  10       24.60       30.22     10.01 o 
   9   1  10        3.50        2.80     10.65 o 
 -10   2  10        5.07       10.30     12.89 o 
  -9   2  10       17.47        0.82     13.16 o 
  -8   2  10      153.40      122.79     11.48 o 
  -7   2  10      167.09      142.45      9.23 o 
  -6   2  10       79.72       40.30     11.19 o 
  -5   2  10      666.00      695.15     19.16 o 
  -4   2  10        5.49        4.17      5.57 o 
  -3   2  10      152.47      164.42      9.12 o 
  -2   2  10      156.13      206.92      8.72 o 
  -1   2  10        0.08        1.33      4.28 o 
   0   2  10        5.98        2.27      2.59 o 
   1   2  10       10.45       17.92      4.56 o 
   2   2  10       77.50       75.13      6.24 o 
   3   2  10      260.18      253.83     10.92 o 
   4   2  10       27.93       28.39      5.97 o 
   5   2  10      275.65      277.63     13.52 o 
   6   2  10       70.76       88.23     10.39 o 
   7   2  10       19.34       19.52      9.24 o 
   8   2  10       31.31       27.83     10.79 o 
   9   2  10        0.60        6.35      9.39 o 
 -10   3  10        2.31       14.68     14.68 o 
  -9   3  10       90.35       78.10     14.51 o 
  -8   3  10       11.89       11.83     17.97 o 
  -7   3  10      229.90      157.25     12.46 o 
  -6   3  10      187.83      200.40     15.53 o 
  -5   3  10      123.08      179.45     12.17 o 
  -4   3  10        0.05        2.10      6.57 o 
  -3   3  10       30.36        5.17      5.17 o 
  -2   3  10        1.02        1.90      4.73 o 
  -1   3  10      336.24      394.76     12.16 o 
   0   3  10       10.17        3.76      2.99 o 
   1   3  10      118.02      126.30      7.63 o 
   2   3  10      275.26      318.23     11.64 o 
   3   3  10        3.66        3.68      5.68 o 
   4   3  10       33.59       31.03      7.26 o 
   5   3  10      390.62      417.16     16.34 o 
   6   3  10      115.18      147.60     12.71 o 
   7   3  10       36.61       46.67     10.58 o 
   8   3  10        0.15       14.79      9.61 o 
   9   3  10       12.52       15.64      9.65 o 
 -10   4  10       37.82       12.71     13.18 o 
  -9   4  10      144.99      107.33     14.28 o 
  -8   4  10        2.02       13.46     13.75 o 
  -7   4  10      191.67      227.42     17.16 o 
  -6   4  10       21.03       45.61     11.25 o 
  -5   4  10      116.26      172.14     12.57 o 
  -4   4  10      212.02      221.11     14.68 o 
  -3   4  10       89.28      107.05      9.07 o 
  -2   4  10        5.19        4.02      4.60 o 
  -1   4  10        0.02       10.00      4.62 o 
   0   4  10      429.38      409.93    264.02 o 
   1   4  10        0.14        0.92      4.49 o 
   2   4  10      278.33      299.54     11.40 o 
   3   4  10      210.53      222.71     11.21 o 
   4   4  10        0.42        0.81      6.17 o 
   5   4  10       27.77       51.31      7.80 o 
   6   4  10        0.99        7.71      8.04 o 
   7   4  10       78.11       68.06     11.87 o 
   8   4  10       18.78        4.76      9.80 o 
 -10   5  10        5.34        5.89     13.82 o 
  -9   5  10       30.54        1.88     11.46 o 
  -8   5  10        0.43        0.00     12.27 o 
  -7   5  10        0.01       12.02     12.02 o 
  -6   5  10       19.94       24.13     10.24 o 
  -5   5  10        0.72        0.58      8.33 o 
  -4   5  10        0.02        3.61      7.51 o 
  -3   5  10      214.29      177.34      5.89 o 
  -2   5  10       41.75       26.69      6.45 o 
  -1   5  10      323.24      259.60      5.16 o 
   0   5  10       10.54        6.08      3.91 o 
   1   5  10      100.73       93.95      8.25 o 
   2   5  10      259.53      259.53     12.10 o 
   3   5  10        5.95        0.39      6.53 o 
   4   5  10      143.00      155.81     11.72 o 
   5   5  10       29.38       32.42      8.68 o 
   6   5  10        0.23        8.95      8.95 o 
   7   5  10        0.27        2.60      8.74 o 
   8   5  10        0.09        0.73      8.46 o 
  -9   6  10       40.99       29.81     16.04 o 
  -8   6  10        0.79        4.48     11.76 o 
  -7   6  10        1.94        0.83     11.73 o 
  -6   6  10       18.95       30.03     10.13 o 
  -5   6  10        0.00        9.70      8.12 o 
  -4   6  10        9.98        9.71      9.71 o 
  -3   6  10      116.16      153.43     11.25 o 
  -2   6  10       13.38       27.68      6.70 o 
  -1   6  10        3.93        6.72      6.72 o 
   0   6  10      450.26      514.79     46.26 o 
   1   6  10      152.67      165.88     10.51 o 
   2   6  10       34.86       49.81      7.52 o 
   3   6  10      350.53      313.58     14.69 o 
   4   6  10        4.98       13.52      7.36 o 
   5   6  10        0.00        4.93      7.84 o 
   6   6  10        2.89       15.35      8.40 o 
   7   6  10       84.06       85.34     12.65 o 
  -8   7  10        9.13       15.88     14.07 o 
  -7   7  10       12.68       19.91     11.91 o 
  -6   7  10        1.18       14.86     10.69 o 
  -5   7  10       54.75       78.33     12.45 o 
  -4   7  10        1.66        9.15      9.15 o 
  -3   7  10       31.22       36.70      9.05 o 
  -2   7  10      144.12      150.89     11.63 o 
  -1   7  10      976.85      954.83     23.90 o 
   0   7  10       80.43       77.43      6.83 o 
   1   7  10        0.99        3.13      6.68 o 
   2   7  10       24.80       20.26      7.57 o 
   3   7  10        2.44        2.48      7.85 o 
   4   7  10      134.52      155.56     13.16 o 
   5   7  10       64.79       66.29     11.23 o 
   6   7  10        0.64       23.55      9.21 o 
   7   7  10        8.37       12.05     10.54 o 
  -8   8  10        0.17       12.61     12.61 o 
  -7   8  10        2.31       10.79     11.68 o 
  -6   8  10       35.62       42.50     12.66 o 
  -5   8  10       88.96      139.39     14.88 o 
  -4   8  10       55.15       65.03     14.12 o 
  -3   8  10       85.71       95.80     12.41 o 
  -2   8  10       42.10       25.79     10.73 o 
  -1   8  10        0.01        4.86      7.96 o 
   0   8  10       11.95        5.02     11.93 o 
   1   8  10        0.37        0.50      7.86 o 
   2   8  10       78.33       79.57     11.24 o 
   3   8  10       15.65       12.67      8.49 o 
   4   8  10        0.81        8.89      8.01 o 
   5   8  10       61.25       36.65     11.22 o 
   6   8  10        1.42       17.39      8.89 o 
  -7   9  10        0.18        9.29     13.26 o 
  -6   9  10       20.10        4.40     12.45 o 
  -5   9  10       14.24       20.29     11.09 o 
  -4   9  10       27.52       39.59     10.92 o 
  -3   9  10      162.90      154.96     15.97 o 
  -2   9  10        2.19        0.65      9.14 o 
  -1   9  10        6.47        7.28      8.45 o 
   0   9  10       63.53       46.57      7.66 o 
   1   9  10        8.07        0.00      9.15 o 
   2   9  10        5.46       10.60      9.26 o 
   3   9  10       56.10       65.02     10.15 o 
   4   9  10       14.43       17.57      9.85 o 
   5   9  10        2.05        5.57      9.77 o 
  -5  10  10       57.09       25.49     12.66 o 
  -4  10  10       33.84       31.89     12.91 o 
  -3  10  10       32.18       47.05     12.33 o 
  -2  10  10        0.81        9.84      9.20 o 
  -1  10  10       14.73       17.48      9.54 o 
   0  10  10        0.14        4.74      9.46 o 
   1  10  10        9.54       13.57     10.15 o 
   2  10  10        1.16        3.29      9.41 o 
   3  10  10       11.81       26.14      9.93 o 
   4  10  10        0.99        2.81      9.51 o 
  -3  11  10        1.14        0.00     10.87 o 
  -2  11  10        2.06        3.78     10.50 o 
  -1  11  10        1.44        8.63      9.71 o 
   0  11  10       13.14        4.01      7.05 o 
   1  11  10      132.63      127.12     14.21 o 
   2  11  10       39.53       45.36     11.94 o 
  -9   0  11       64.67       55.71     13.34 o 
  -7   0  11        6.67        7.02      8.44 o 
  -5   0  11        2.19        1.43      5.95 o 
  -3   0  11        1.92        0.27      3.90 o 
  -1   0  11     1948.79     1892.50     23.53 o 
   1   0  11        2.96        2.17      4.73 o 
   3   0  11       39.87       38.81      6.70 o 
   5   0  11       65.17       83.37      9.70 o 
   7   0  11        5.73       14.73      9.03 o 
   9   0  11        5.67        1.40     10.41 o 
 -10   1  11       10.05       24.05     13.41 o 
  -9   1  11        4.23       13.65     13.65 o 
  -8   1  11       22.33       10.37     10.37 o 
  -7   1  11        4.90       13.85      8.46 o 
  -6   1  11      114.26       90.26      7.31 o 
  -5   1  11       14.01        9.42      7.47 o 
  -4   1  11        0.14        5.52      5.52 o 
  -3   1  11       69.86       63.98      4.40 o 
  -2   1  11       42.93       37.95      5.66 o 
  -1   1  11      235.33      222.35     10.04 o 
   0   1  11      654.03      660.84    400.34 o 
   1   1  11     1072.53     1122.32     20.42 o 
   2   1  11        7.04        9.68      4.05 o 
   3   1  11       30.79       27.03      6.28 o 
   4   1  11       32.45       33.44      6.46 o 
   5   1  11       14.85       21.33      6.80 o 
   6   1  11       41.52       35.08      9.03 o 
   7   1  11        0.07        9.55      9.55 o 
   8   1  11       54.69       49.59      9.30 o 
 -10   2  11       29.43       15.29     15.29 o 
  -9   2  11        7.19        9.41     12.21 o 
  -8   2  11       25.42        6.00     11.81 o 
  -7   2  11        1.24        9.43      9.43 o 
  -6   2  11       22.90       11.23      7.71 o 
  -5   2  11        0.46        7.25      6.98 o 
  -4   2  11        1.78        5.01      5.32 o 
  -3   2  11       31.59       21.98      5.60 o 
  -2   2  11       17.34       20.05      4.87 o 
  -1   2  11       92.01       90.24      4.43 o 
   0   2  11       98.68       84.54      4.61 o 
   1   2  11       78.15       58.84      7.02 o 
   2   2  11        0.00        1.97      4.98 o 
   3   2  11      103.56       86.21      8.15 o 
   4   2  11       59.50       62.55      8.00 o 
   5   2  11       14.77        2.36      7.69 o 
   6   2  11        0.10        6.60      7.45 o 
   7   2  11        7.48        2.49      9.51 o 
   8   2  11      224.64      201.16     16.33 o 
 -10   3  11       26.47       15.54     15.54 o 
  -9   3  11       56.83       52.69     13.08 o 
  -8   3  11       29.05        1.71     14.63 o 
  -7   3  11        6.60       12.40      9.78 o 
  -6   3  11       14.68        8.80     10.58 o 
  -5   3  11       55.31       96.93     10.98 o 
  -4   3  11        5.76       19.08      6.48 o 
  -3   3  11        3.54       12.31      6.28 o 
  -2   3  11        0.24        2.50      5.81 o 
  -1   3  11       20.51       26.30      5.90 o 
   0   3  11       73.78       28.96     31.50 o 
   1   3  11        0.39        4.32      4.88 o 
   2   3  11      140.82      143.99      9.56 o 
   3   3  11      253.94      269.33     12.76 o 
   4   3  11        9.15       14.93      6.91 o 
   5   3  11        7.17        3.43      7.80 o 
   6   3  11      363.80      363.91     18.36 o 
   7   3  11      111.44       85.53     13.92 o 
   8   3  11        2.43        5.48     10.49 o 
 -10   4  11        0.48       16.35     14.77 o 
  -9   4  11       14.82        0.99     15.22 o 
  -8   4  11        4.56       14.19     14.19 o 
  -7   4  11       10.20        7.49     14.11 o 
  -6   4  11      185.25      277.08     18.96 o 
  -5   4  11       13.96       14.66     11.48 o 
  -4   4  11       32.00       59.18      9.59 o 
  -3   4  11       13.82       13.16      8.55 o 
  -2   4  11        7.50       18.64      5.93 o 
  -1   4  11       73.75       59.07      5.37 o 
   0   4  11       20.22       13.38     16.65 o 
   1   4  11        0.02       11.50      4.36 o 
   2   4  11       98.75      105.37      8.38 o 
   3   4  11       11.05        4.07      7.11 o 
   4   4  11      149.19      143.42     11.71 o 
   5   4  11       25.31       14.92      8.71 o 
   6   4  11       62.65       52.44     11.40 o 
   7   4  11        7.69        3.24     10.11 o 
   8   4  11       25.18       31.85     10.38 o 
  -9   5  11       10.20        8.06     14.40 o 
  -8   5  11       29.97       40.60     15.87 o 
  -7   5  11      130.47      149.94     17.80 o 
  -6   5  11       35.44       49.25     11.13 o 
  -5   5  11        0.44        0.70      8.34 o 
  -4   5  11      107.73      108.40     11.57 o 
  -3   5  11      191.34      140.00      9.30 o 
  -2   5  11        0.66        0.48      6.45 o 
  -1   5  11       82.18       72.33      6.21 o 
   0   5  11      324.45      252.18    166.78 o 
   1   5  11       34.57       55.77      7.28 o 
   2   5  11        1.49        2.87      6.08 o 
   3   5  11        5.41       20.93      7.35 o 
   4   5  11      204.15      195.05     12.55 o 
   5   5  11       62.81       48.18      9.78 o 
   6   5  11       34.89       28.39      9.23 o 
   7   5  11        8.08       15.85      9.31 o 
  -9   6  11        0.00       12.79     12.79 o 
  -8   6  11       94.24       98.91     16.45 o 
  -7   6  11        0.40        5.39     12.81 o 
  -6   6  11       82.85      103.73     14.66 o 
  -5   6  11       40.96       59.71     13.27 o 
  -4   6  11       69.51       99.47     12.49 o 
  -3   6  11       22.92       43.05      9.08 o 
  -2   6  11      124.21      101.41     10.32 o 
  -1   6  11       43.78       81.28      8.62 o 
   0   6  11      153.97       96.46     69.65 o 
   1   6  11       15.99       19.09      6.14 o 
   2   6  11      105.81      126.22     10.10 o 
   3   6  11       29.17       29.81      8.09 o 
   4   6  11        0.08        7.22      7.40 o 
   5   6  11       79.23      114.26     11.75 o 
   6   6  11       31.76       23.84      9.79 o 
   7   6  11       11.40        1.32     10.28 o 
  -8   7  11        8.71        0.00     14.39 o 
  -7   7  11        1.15       11.18     13.34 o 
  -6   7  11        3.06       13.63     11.42 o 
  -5   7  11       42.75       43.80     13.10 o 
  -4   7  11      188.38      251.05     16.74 o 
  -3   7  11       37.54       23.28      9.42 o 
  -2   7  11        0.12        4.48      7.76 o 
  -1   7  11       80.01       98.16     11.87 o 
   0   7  11       78.89       81.19     17.09 o 
   1   7  11        7.65        6.30      7.77 o 
   2   7  11      214.55      225.73     13.57 o 
   3   7  11       50.19       54.34     10.12 o 
   4   7  11       55.94       53.46     10.85 o 
   5   7  11        0.37        3.65      8.86 o 
   6   7  11       16.72       14.56      9.81 o 
  -7   8  11       29.65       64.20     15.28 o 
  -6   8  11       19.61       16.96     12.38 o 
  -5   8  11        3.53        1.64     12.31 o 
  -4   8  11        9.62        6.65     10.93 o 
  -3   8  11        0.91        9.41      9.80 o 
  -2   8  11        0.40        8.03      8.25 o 
  -1   8  11        5.81       11.54      8.54 o 
   0   8  11       40.77       30.54      6.89 o 
   1   8  11       45.80       49.05      9.69 o 
   2   8  11        1.61        5.52      7.75 o 
   3   8  11       45.78       57.67     10.33 o 
   4   8  11       58.37       56.95     11.36 o 
   5   8  11        5.05        2.63      8.73 o 
  -6   9  11        7.93        4.64     11.93 o 
  -5   9  11       10.81        1.68     11.68 o 
  -4   9  11        0.21        3.95     10.73 o 
  -3   9  11        6.05        2.92      9.66 o 
  -2   9  11       22.75        2.03     10.02 o 
  -1   9  11       28.27       26.76      9.11 o 
   0   9  11        0.48        4.94      6.33 o 
   1   9  11       57.51       46.58     10.75 o 
   2   9  11        0.21        1.19      8.35 o 
   3   9  11       11.96        9.41      9.79 o 
   4   9  11        0.87        1.30      8.58 o 
  -5  10  11        0.76       12.30     12.30 o 
  -4  10  11       11.46       23.12     10.82 o 
  -3  10  11        4.22        8.48     10.63 o 
  -2  10  11       13.11        3.63     10.17 o 
  -1  10  11        1.19        6.20     10.21 o 
   0  10  11        1.74        0.40      6.88 o 
   1  10  11       13.96       17.04      9.79 o 
   2  10  11        3.83       12.52      9.04 o 
   3  10  11       26.31       34.37      9.53 o 
  -1  11  11       16.07        7.23     10.68 o 
 -10   0  12       19.99       40.69     12.87 o 
  -8   0  12        3.67        4.83     10.20 o 
  -6   0  12       84.59       70.06      7.23 o 
  -4   0  12      209.80      274.55      5.33 o 
  -2   0  12     2103.87     1967.01      8.59 o 
   0   0  12      181.02      173.07     11.67 o 
   2   0  12       85.08       98.58      8.84 o 
   4   0  12       37.96       38.01      7.76 o 
   6   0  12      228.50      260.19     16.35 o 
   8   0  12      170.91      135.85     14.55 o 
 -10   1  12       49.04       70.06     16.08 o 
  -9   1  12       60.00       56.77     11.28 o 
  -8   1  12       32.32       26.02     11.03 o 
  -7   1  12        0.71        1.87      8.77 o 
  -6   1  12       76.80       67.01      8.32 o 
  -5   1  12        2.80        2.16      6.17 o 
  -4   1  12      556.15      569.76      4.80 o 
  -3   1  12       62.15       49.18      6.13 o 
  -2   1  12       19.56        3.48      4.59 o 
  -1   1  12      804.48      822.52     18.69 o 
   0   1  12       35.55       32.73     29.37 o 
   1   1  12      228.02      221.55     11.24 o 
   2   1  12      136.52      155.96      9.47 o 
   3   1  12      218.41      238.60     12.71 o 
   4   1  12       18.23       19.75      8.33 o 
   5   1  12        0.58        3.55      7.47 o 
   6   1  12      202.16      210.68     15.44 o 
   7   1  12        5.67        7.78      9.53 o 
   8   1  12        3.83        9.76     10.29 o 
 -10   2  12        2.65       12.51     13.66 o 
  -9   2  12        2.03        4.46     11.85 o 
  -8   2  12       12.00        7.86     13.28 o 
  -7   2  12       99.48       91.47     10.26 o 
  -6   2  12       58.05       85.31     10.95 o 
  -5   2  12       48.78       41.34      9.09 o 
  -4   2  12      553.19      669.94     19.23 o 
  -3   2  12      233.78      227.83     11.38 o 
  -2   2  12       93.38      108.58      8.43 o 
  -1   2  12        5.36        5.88      5.09 o 
   0   2  12      113.17      107.25      9.28 o 
   1   2  12      999.49     1160.50     21.97 o 
   2   2  12        3.21        1.55      6.53 o 
   3   2  12       71.17       81.21      8.86 o 
   4   2  12      328.19      352.99     16.02 o 
   5   2  12        5.15        6.77      7.79 o 
   6   2  12        2.18       13.54      8.87 o 
   7   2  12       30.52       29.35     10.58 o 
   8   2  12        8.13        2.07     11.40 o 
  -9   3  12       29.16        4.83     12.49 o 
  -8   3  12       94.32       86.45     14.16 o 
  -7   3  12        0.99        3.07     11.63 o 
  -6   3  12      272.18      348.57     19.25 o 
  -5   3  12      217.30      278.85     16.88 o 
  -4   3  12       16.53       12.51      8.25 o 
  -3   3  12      159.93      116.48      6.36 o 
  -2   3  12       15.84        4.03      6.10 o 
  -1   3  12       47.70       84.43      7.61 o 
   0   3  12        4.23        8.13      3.59 o 
   1   3  12       77.50       80.82      9.13 o 
   2   3  12       18.61       36.03      7.49 o 
   3   3  12      616.02      617.89     19.83 o 
   4   3  12      107.15      108.61     10.94 o 
   5   3  12       72.26       79.11     10.38 o 
   6   3  12        0.82        9.01      8.49 o 
   7   3  12        2.07        7.94      9.39 o 
   8   3  12        7.42        4.19      9.01 o 
  -9   4  12       93.86       78.85     15.49 o 
  -8   4  12       29.15       63.28     16.90 o 
  -7   4  12       41.19       68.17     15.81 o 
  -6   4  12       83.61       59.57     15.79 o 
  -5   4  12       96.03       78.23     13.33 o 
  -4   4  12       17.41       14.22      9.16 o 
  -3   4  12       67.80       84.14      9.75 o 
  -2   4  12        0.01        6.43      8.41 o 
  -1   4  12        4.29        3.83      5.74 o 
   0   4  12       69.93       45.91     33.16 o 
   1   4  12      107.94      127.15      9.96 o 
   2   4  12      980.04     1023.06     24.26 o 
   3   4  12     1167.30     1240.28     26.61 o 
   4   4  12       82.63       88.47     11.42 o 
   5   4  12       48.56       52.04     10.55 o 
   6   4  12        0.01        8.59      9.04 o 
   7   4  12       45.33       49.28     10.36 o 
  -9   5  12        0.03        1.08     15.19 o 
  -8   5  12       17.81       14.20     16.35 o 
  -7   5  12       19.76       21.72     15.70 o 
  -6   5  12        9.22        4.27     14.60 o 
  -5   5  12       19.19       27.36     12.88 o 
  -4   5  12       15.00       14.05      9.51 o 
  -3   5  12       28.69        7.66      8.62 o 
  -2   5  12        6.22        2.62      6.77 o 
  -1   5  12        5.68        2.89      7.52 o 
   0   5  12       24.48        1.98      9.23 o 
   1   5  12      282.35      264.98     13.74 o 
   2   5  12        3.73        0.47      6.48 o 
   3   5  12       14.73       19.27      8.32 o 
   4   5  12       27.90       34.09      8.38 o 
   5   5  12      163.23      171.69     13.79 o 
   6   5  12        1.54       14.46      8.81 o 
   7   5  12       33.42       30.85     11.48 o 
  -8   6  12        8.18        3.15     15.06 o 
  -7   6  12      120.25      180.03     21.02 o 
  -6   6  12        0.11       33.84     12.19 o 
  -5   6  12      103.17      152.56     16.33 o 
  -4   6  12      326.66      395.15     21.52 o 
  -3   6  12        7.51        6.92      9.29 o 
  -2   6  12        1.87        9.12      9.12 o 
  -1   6  12        1.25        5.66      7.69 o 
   0   6  12       61.14       42.21     33.47 o 
   1   6  12      112.84      122.90     11.42 o 
   2   6  12       45.57       31.58      9.23 o 
   3   6  12       50.30       56.23      9.31 o 
   4   6  12       86.95       94.69     11.95 o 
   5   6  12       38.37       68.67     10.22 o 
   6   6  12       37.40       36.53     11.25 o 
  -8   7  12        0.00        6.30     15.14 o 
  -7   7  12       19.40       31.95     14.15 o 
  -6   7  12        7.09       18.52     13.11 o 
  -5   7  12       98.08      142.65     17.13 o 
  -4   7  12        1.54       12.06     12.06 o 
  -3   7  12      105.53      128.10     14.90 o 
  -2   7  12      157.45      150.32     12.90 o 
  -1   7  12      176.80      198.08     14.41 o 
   0   7  12        0.00        2.41      5.77 o 
   1   7  12       29.48       20.48      9.41 o 
   2   7  12        0.02        1.58      8.31 o 
   3   7  12      116.76      100.68     11.04 o 
   4   7  12       14.26       44.60      8.32 o 
   5   7  12        6.36        9.74      9.74 o 
   6   7  12      111.08      116.35     14.35 o 
  -7   8  12       10.90       39.30     15.71 o 
  -6   8  12       15.80       17.07     13.42 o 
  -5   8  12        3.17       12.30     10.98 o 
  -4   8  12        0.11        5.63     10.65 o 
  -3   8  12       19.79        4.32     11.62 o 
  -2   8  12       34.54       47.00     10.12 o 
  -1   8  12       10.92        1.24     10.17 o 
   0   8  12        2.71        2.98      8.51 o 
   1   8  12        2.45        8.66      7.90 o 
   2   8  12        8.92        0.55      8.52 o 
   3   8  12       11.00        8.37      9.17 o 
   4   8  12       15.64       18.15     10.70 o 
   5   8  12        2.63       13.12      8.86 o 
  -5   9  12        1.91        4.47     11.63 o 
  -4   9  12       16.28       15.77     11.16 o 
  -3   9  12      103.90      120.05     15.55 o 
  -2   9  12        0.46        1.45     10.61 o 
  -1   9  12        1.11        3.96      9.35 o 
   0   9  12      183.69      194.49     10.69 o 
   1   9  12       92.35       91.81     11.22 o 
   2   9  12        1.53        1.90      8.86 o 
   3   9  12        1.07        0.67      9.26 o 
  -3  10  12       14.37       16.62     11.51 o 
  -2  10  12        0.19       10.83     10.83 o 
  -1  10  12       25.13       32.27      9.20 o 
   0  10  12       12.20        2.59      6.80 o 
   1  10  12       26.35       35.77     11.38 o 
  -9   0  13       69.02       55.60     14.22 o 
  -7   0  13      181.65      146.96     13.23 o 
  -5   0  13      279.68      254.21      6.53 o 
  -3   0  13     5611.06     4999.96      5.21 o 
  -1   0  13        0.01        2.05      6.38 o 
   1   0  13        0.89        2.38      6.47 o 
   3   0  13      620.75      665.81     20.04 o 
   5   0  13       36.71       29.08     10.04 o 
   7   0  13        0.33       11.54     10.75 o 
  -9   1  13       35.25       15.45     11.68 o 
  -8   1  13       44.76       43.04     10.88 o 
  -7   1  13      201.01      166.55      9.19 o 
  -6   1  13        8.75        1.64      9.66 o 
  -5   1  13       50.73       48.03      7.92 o 
  -4   1  13        0.14        6.51      6.51 o 
  -3   1  13      124.10      111.01      7.32 o 
  -2   1  13      166.97      134.28      4.98 o 
  -1   1  13     1531.57     1584.13      9.44 o 
   0   1  13      201.14      153.17    108.73 o 
   1   1  13      347.67      368.89     14.99 o 
   2   1  13       46.47       63.67      7.62 o 
   3   1  13      105.31      123.96     11.19 o 
   4   1  13       98.14      103.11     10.96 o 
   5   1  13       22.70       12.89      9.47 o 
   6   1  13      244.39      276.65     17.24 o 
   7   1  13        0.85       10.28     10.28 o 
  -9   2  13       57.85       54.31     14.02 o 
  -8   2  13        0.14        3.24     12.19 o 
  -7   2  13        0.92        5.03     11.60 o 
  -6   2  13       62.27       44.43     11.43 o 
  -5   2  13      546.50      539.58     20.65 o 
  -4   2  13      129.64      133.27     11.99 o 
  -3   2  13        0.96        9.28      7.14 o 
  -2   2  13       23.02       25.04      7.39 o 
  -1   2  13     1278.82     1269.21      5.50 o 
   0   2  13      350.26      322.69     13.02 o 
   1   2  13      473.83      424.57     17.84 o 
   2   2  13        2.91        2.13      7.17 o 
   3   2  13      108.29      105.11      9.76 o 
   4   2  13      589.77      684.15     21.96 o 
   5   2  13        0.49       10.19      8.21 o 
   6   2  13       11.51        0.00      9.96 o 
   7   2  13       23.93       33.27     10.81 o 
  -9   3  13       82.28       69.30     17.39 o 
  -8   3  13       21.51        0.93     12.06 o 
  -7   3  13      206.23      163.51     11.07 o 
  -6   3  13        1.48       10.65     12.69 o 
  -5   3  13      321.64      415.25     19.39 o 
  -4   3  13      182.25      154.63     18.25 o 
  -3   3  13       94.85       83.17      8.97 o 
  -2   3  13       73.41       56.26      7.19 o 
  -1   3  13       77.79       89.40     10.38 o 
   0   3  13        8.62        2.99      5.07 o 
   1   3  13     1825.12     2043.97     31.99 o 
   2   3  13       36.54       59.58     10.59 o 
   3   3  13       61.32       47.56     10.08 o 
   4   3  13      263.93      271.14     16.11 o 
   5   3  13      105.35      100.35     13.13 o 
   6   3  13      231.67      225.62     15.72 o 
   7   3  13       13.51       29.88     11.23 o 
  -9   4  13        8.06        5.51     15.92 o 
  -8   4  13       24.81       41.82     14.99 o 
  -7   4  13      110.67      132.92     19.59 o 
  -6   4  13       85.82      130.91     18.44 o 
  -5   4  13       67.14       53.14     14.31 o 
  -4   4  13      419.75      513.82     22.76 o 
  -3   4  13       92.94       75.25      9.55 o 
  -2   4  13        0.06       21.91      7.72 o 
  -1   4  13        5.27        7.38      7.38 o 
   0   4  13        7.69        7.07      5.18 o 
   1   4  13        2.51        0.91      8.86 o 
   2   4  13      373.59      446.54     18.39 o 
   3   4  13       36.01       37.35      9.95 o 
   4   4  13       19.41       17.81      8.10 o 
   5   4  13        0.32        9.03      9.03 o 
   6   4  13       11.95       30.85     10.22 o 
   7   4  13       13.60       27.21      9.36 o 
  -8   5  13       99.26      132.42     20.27 o 
  -7   5  13      150.40      216.44     21.98 o 
  -6   5  13      355.80      297.08     29.86 o 
  -5   5  13       16.71        2.55     11.82 o 
  -4   5  13        2.57       12.73     11.46 o 
  -3   5  13       10.93       11.84     12.41 o 
  -2   5  13       74.01       57.46     10.57 o 
  -1   5  13      254.14      237.78     10.26 o 
   0   5  13        4.96       14.45      7.26 o 
   1   5  13       24.86       22.11      8.05 o 
   2   5  13       53.87       55.02      9.18 o 
   3   5  13      478.43      537.95     20.32 o 
   4   5  13       34.17       40.53     10.95 o 
   5   5  13        0.02        9.13      8.38 o 
   6   5  13        3.83        1.98      9.87 o 
  -8   6  13      120.81      202.29     21.61 o 
  -7   6  13      174.12      172.35     23.86 o 
  -6   6  13        3.46       13.59     13.89 o 
  -5   6  13       90.31       92.55     18.02 o 
  -4   6  13      231.61      329.79     22.24 o 
  -3   6  13       26.19       11.85     11.18 o 
  -2   6  13      215.37      208.22     16.45 o 
  -1   6  13      324.85      275.25      8.03 o 
   0   6  13      391.68      312.44    208.61 o 
   1   6  13        1.67        3.67      7.85 o 
   2   6  13       31.52       13.35      9.51 o 
   3   6  13       26.44       20.46      9.20 o 
   4   6  13       46.99       41.00     11.87 o 
   5   6  13      182.25      172.10     14.85 o 
   6   6  13       43.78       28.67     10.64 o 
  -7   7  13       62.48       87.58     18.20 o 
  -6   7  13       17.83        0.00     16.94 o 
  -5   7  13       71.78      118.00     16.15 o 
  -4   7  13       21.74       10.62     12.91 o 
  -3   7  13       11.16       12.61     12.61 o 
  -2   7  13        5.49        0.68     11.41 o 
  -1   7  13        2.35       14.74      9.53 o 
   0   7  13      110.08       85.38     66.07 o 
   1   7  13        1.75        0.56      7.66 o 
   2   7  13       60.27       83.05     10.64 o 
   3   7  13        7.31        9.18      9.18 o 
   4   7  13       13.35       23.62      8.21 o 
   5   7  13      295.97      299.08     17.27 o 
  -6   8  13        3.01        1.01     14.20 o 
  -5   8  13       70.48       77.98     17.48 o 
  -4   8  13        2.58       17.79     12.03 o 
  -3   8  13      131.90      174.25     16.95 o 
  -2   8  13      387.38      415.57     20.49 o 
  -1   8  13        9.56        9.16     10.05 o 
   0   8  13       37.03       28.01      7.58 o 
   1   8  13        5.82       13.89      9.80 o 
   2   8  13       20.41       18.70      9.26 o 
   3   8  13        1.66       12.90      7.60 o 
   4   8  13        8.54        8.85      9.20 o 
  -4   9  13       54.24       83.01     15.24 o 
  -3   9  13       82.89      125.06     16.84 o 
  -2   9  13        1.47       10.97     10.97 o 
  -1   9  13       53.98       38.60     11.52 o 
   0   9  13        4.09        3.96      7.29 o 
   1   9  13       21.59        3.23     10.52 o 
   2   9  13        1.46        1.29      8.77 o 
  -8   0  14       40.85        6.64     10.30 o 
  -6   0  14      348.58      328.70      8.12 o 
  -4   0  14       19.72        1.19      6.72 o 
  -2   0  14     1466.83     1255.20      8.88 o 
   0   0  14      526.77      618.56     13.68 o 
   2   0  14      123.85      148.74     12.27 o 
   4   0  14       88.30       88.91     10.36 o 
   6   0  14      237.48      256.64     17.00 o 
  -9   1  14        6.70       24.31     11.80 o 
  -8   1  14      235.44      171.36     11.91 o 
  -7   1  14       73.04       67.58     10.84 o 
  -6   1  14      216.65      229.45      9.40 o 
  -5   1  14      104.68       77.49      8.83 o 
  -4   1  14      120.93       96.22      6.68 o 
  -3   1  14       58.37       55.12      6.43 o 
  -2   1  14      243.31      248.86     13.18 o 
  -1   1  14      255.09      202.99      8.10 o 
   0   1  14      680.20      769.44     15.31 o 
   1   1  14      249.08      335.71     14.52 o 
   2   1  14        8.28       19.76      7.17 o 
   3   1  14       50.29       57.47      9.59 o 
   4   1  14      183.45      201.22     13.86 o 
   5   1  14       83.18       68.89     11.07 o 
   6   1  14        9.19        9.22      8.76 o 
   7   1  14       50.68       37.09     12.66 o 
  -9   2  14       10.30       11.96     14.31 o 
  -8   2  14        0.20        5.00     12.83 o 
  -7   2  14        3.63       26.88     10.96 o 
  -6   2  14       26.24       11.81     10.01 o 
  -5   2  14       10.69       11.48     10.57 o 
  -4   2  14     1041.13     1254.26     27.65 o 
  -3   2  14      916.10      896.10     25.46 o 
  -2   2  14        2.03        3.52      7.65 o 
  -1   2  14     1122.86     1398.51     26.55 o 
   0   2  14      210.05      220.70      5.51 o 
   1   2  14      364.67      441.23     17.02 o 
   2   2  14       12.79       12.39      7.50 o 
   3   2  14      111.32      123.29     11.97 o 
   4   2  14        9.77        3.89      9.79 o 
   5   2  14        0.73        4.87      8.78 o 
   6   2  14       11.08       30.29      8.32 o 
   7   2  14       15.99       25.05      9.79 o 
  -8   3  14        0.89       13.79     14.87 o 
  -7   3  14       13.18       26.79     13.49 o 
  -6   3  14      341.00      383.81     22.14 o 
  -5   3  14        6.08       12.14     12.14 o 
  -4   3  14       23.80       17.58     11.02 o 
  -3   3  14      118.62       94.62      6.83 o 
  -2   3  14       85.99       80.69      7.32 o 
  -1   3  14      271.92      267.33     14.00 o 
   0   3  14      138.96       94.54     62.95 o 
   1   3  14       10.91       17.50      9.26 o 
   2   3  14      568.98      573.80     20.05 o 
   3   3  14      126.31      132.11     12.74 o 
   4   3  14        0.12        9.11      9.11 o 
   5   3  14       12.55        1.84      9.81 o 
   6   3  14       55.15       47.52     11.69 o 
  -8   4  14        4.05       17.46     13.48 o 
  -7   4  14        8.28        1.93     15.12 o 
  -6   4  14       49.31       53.33     16.26 o 
  -5   4  14      111.30      113.04     19.77 o 
  -4   4  14      411.63      424.66     25.66 o 
  -3   4  14       22.68       11.03     11.03 o 
  -2   4  14      107.86       70.86     12.16 o 
  -1   4  14       78.89       65.57      6.72 o 
   0   4  14      254.10      221.73    126.14 o 
   1   4  14      824.88      821.75     24.51 o 
   2   4  14       55.07       55.53     10.18 o 
   3   4  14       61.44       71.98     11.32 o 
   4   4  14       18.24       11.62      9.15 o 
   5   4  14       52.85       41.74     11.32 o 
   6   4  14       26.74       29.14     10.14 o 
  -8   5  14        0.25       17.23     17.23 o 
  -7   5  14        1.06        7.68     17.18 o 
  -6   5  14        3.62       16.32     16.32 o 
  -5   5  14      250.88      201.23     12.90 o 
  -4   5  14        8.93       14.48     14.48 o 
  -3   5  14       44.86       11.32     11.32 o 
  -2   5  14       23.46        9.82      9.82 o 
  -1   5  14      138.77      113.81      8.74 o 
   0   5  14       33.06       18.91     24.90 o 
   1   5  14      461.78      492.42     19.42 o 
   2   5  14       10.25       24.97      8.46 o 
   3   5  14      199.88      213.52     14.25 o 
   4   5  14      357.01      314.61     19.26 o 
   5   5  14        5.83        0.00      9.58 o 
  -7   6  14       14.93       28.80     18.10 o 
  -6   6  14       13.46       33.42     15.17 o 
  -5   6  14       10.80        8.60     15.21 o 
  -4   6  14        5.11       15.48     11.41 o 
  -3   6  14        0.28        5.38     11.53 o 
  -2   6  14      412.96      406.08     23.77 o 
  -1   6  14       18.61        0.65      8.56 o 
   0   6  14       16.50       10.34      7.08 o 
   1   6  14        0.02        6.34      9.07 o 
   2   6  14       16.62       25.82      8.52 o 
   3   6  14       36.17       32.40      9.58 o 
   4   6  14       79.45       77.80     12.13 o 
   5   6  14        9.78       31.21      9.51 o 
  -6   7  14       57.80       95.38     17.81 o 
  -5   7  14        0.10       12.93     12.93 o 
  -4   7  14       23.14       22.01     13.99 o 
  -3   7  14       85.30       80.38     10.58 o 
  -2   7  14        1.24        6.48     10.97 o 
  -1   7  14      205.19      216.56      9.69 o 
   0   7  14       12.35        1.57      6.86 o 
   1   7  14        0.71       11.44      8.45 o 
   2   7  14       19.15       20.88      9.33 o 
   3   7  14       71.46       51.27     11.00 o 
   4   7  14        0.31        7.43      9.93 o 
  -5   8  14        3.02        4.88     13.22 o 
  -4   8  14        0.24        9.80     11.83 o 
  -3   8  14       43.90       75.74     13.13 o 
  -2   8  14        1.86        9.68     10.64 o 
  -1   8  14        8.58        4.85      9.90 o 
   0   8  14       40.24       19.58      8.13 o 
   1   8  14        1.91        5.04      8.08 o 
   2   8  14       21.54       15.52     10.56 o 
   3   8  14        0.87        8.74      8.12 o 
  -3   9  14        0.16       12.31     10.75 o 
  -2   9  14        0.00       21.27     10.14 o 
  -1   9  14       34.51       19.86     11.33 o 
   0   9  14        3.92        4.49      7.04 o 
  -7   0  15        5.92        9.63      9.63 o 
  -5   0  15       12.66        9.68      6.15 o 
  -3   0  15       23.90        3.57      6.41 o 
  -1   0  15      520.38      406.50      8.45 o 
   1   0  15       57.94       61.33      9.60 o 
   3   0  15       62.49       70.24     10.45 o 
   5   0  15        3.97       16.74      9.37 o 
  -8   1  15        2.02       23.88      9.93 o 
  -7   1  15        2.22       10.10     10.10 o 
  -6   1  15        0.41       10.01     10.01 o 
  -5   1  15       70.75       56.37      7.45 o 
  -4   1  15        6.74        4.80      7.30 o 
  -3   1  15        0.03        2.21      6.43 o 
  -2   1  15        1.05        6.92      6.48 o 
  -1   1  15       87.80       80.29      9.31 o 
   0   1  15       44.68       52.40      7.19 o 
   1   1  15        0.47        7.46      7.46 o 
   2   1  15      302.81      349.35     16.52 o 
   3   1  15        3.52        5.47      8.44 o 
   4   1  15      195.57      218.42     14.53 o 
   5   1  15       25.74       39.03      9.45 o 
   6   1  15       32.63       36.20     10.84 o 
  -8   2  15        0.50       11.10     12.07 o 
  -7   2  15        9.01        4.60     10.68 o 
  -6   2  15       38.02        4.80     10.19 o 
  -5   2  15        1.79        5.46      8.78 o 
  -4   2  15       22.44       25.62     10.15 o 
  -3   2  15        1.43        7.98      7.98 o 
  -2   2  15       37.39       37.66      9.18 o 
  -1   2  15        8.01       15.08      7.21 o 
   0   2  15        6.80        1.35      9.57 o 
   1   2  15      212.08      210.08     13.68 o 
   2   2  15      156.19      175.76     13.22 o 
   3   2  15        0.03        7.93      7.93 o 
   4   2  15       56.43       55.16     10.30 o 
   5   2  15        1.23        1.96      8.18 o 
   6   2  15       23.24       21.72     10.26 o 
  -8   3  15        0.02        3.70     11.94 o 
  -7   3  15       42.83       65.40     14.51 o 
  -6   3  15       26.33        5.46     12.38 o 
  -5   3  15      108.28      154.18     13.83 o 
  -4   3  15        1.36        4.38     10.07 o 
  -3   3  15        0.59        0.54      7.78 o 
  -2   3  15        6.73       14.29      7.66 o 
  -1   3  15       37.85       39.30      9.34 o 
   0   3  15       17.05        5.40      8.10 o 
   1   3  15        0.74        4.61      7.02 o 
   2   3  15       22.67       15.94      9.15 o 
   3   3  15      219.77      235.92     15.08 o 
   4   3  15        0.29        7.83      8.20 o 
   5   3  15        3.29        9.38      9.38 o 
  -7   4  15        0.14       18.37     11.91 o 
  -6   4  15        3.71        5.29     11.66 o 
  -5   4  15        9.13        2.38     12.41 o 
  -4   4  15      134.58      156.20     15.65 o 
  -3   4  15        9.54        0.00      9.46 o 
  -2   4  15        3.28        8.16      8.16 o 
  -1   4  15       50.41       42.20      8.45 o 
   0   4  15      126.30       86.02     73.73 o 
   1   4  15       23.08       15.11      9.03 o 
   2   4  15        0.12        2.18      7.59 o 
   3   4  15        0.40        2.92      7.33 o 
   4   4  15        8.97        0.61      9.33 o 
   5   4  15       24.99       22.57     11.13 o 
  -7   5  15      134.57      134.59     23.28 o 
  -6   5  15       47.74       36.35     16.94 o 
  -5   5  15       83.78       73.33     13.47 o 
  -4   5  15       18.38       51.51     13.83 o 
  -3   5  15      150.55      125.64     10.02 o 
  -2   5  15        0.21       14.62      9.00 o 
  -1   5  15       10.21        1.85      8.31 o 
   0   5  15       40.37       50.04     31.04 o 
   1   5  15        3.89       12.64      8.53 o 
   2   5  15       31.74       43.38      9.12 o 
   3   5  15        6.18       15.47      8.93 o 
   4   5  15       24.00       58.93     10.37 o 
  -6   6  15       12.64       40.79     13.32 o 
  -5   6  15       31.48       56.22     15.72 o 
  -4   6  15       54.50       96.54     15.95 o 
  -3   6  15        5.71       12.56     12.82 o 
  -2   6  15       56.17       39.96     13.66 o 
  -1   6  15       29.84        8.78      9.34 o 
   0   6  15        6.88        5.34      9.15 o 
   1   6  15       27.62       23.21     10.92 o 
   2   6  15        0.12        3.02      7.73 o 
   3   6  15        3.17        9.81      8.05 o 
   4   6  15       74.36       79.81     12.32 o 
  -5   7  15       23.43       34.65     15.12 o 
  -4   7  15       13.78       12.11     13.01 o 
  -3   7  15       14.46       28.00     13.67 o 
  -2   7  15        0.28        0.76     10.00 o 
  -1   7  15        9.33       14.48     14.48 o 
   0   7  15        8.55        2.24      8.59 o 
   1   7  15        2.32        1.29      9.53 o 
   2   7  15        6.36       24.92      8.44 o 
   3   7  15       27.43        9.95      9.95 o 
  -3   8  15       20.65       26.29     12.13 o 
  -2   8  15        0.37        2.31     11.84 o 
  -1   8  15       14.14        5.02     11.57 o 
   0   8  15       29.26       38.98     30.39 o 
   1   8  15       37.28       43.28      9.64 o 
  -8   0  16        0.05       15.18      9.21 o 
  -6   0  16       20.45        9.68      9.68 o 
  -4   0  16       12.63        8.59      6.76 o 
  -2   0  16        5.09        6.28      5.99 o 
   0   0  16        1.00        0.92      4.86 o 
   2   0  16       21.61       37.94      8.66 o 
   4   0  16        7.98        5.00      8.69 o 
  -7   1  16       53.83       11.53     11.67 o 
  -6   1  16       22.24        4.50      9.26 o 
  -5   1  16       19.32        8.49      7.40 o 
  -4   1  16       32.64       20.86      8.70 o 
  -3   1  16        2.48        6.64      8.49 o 
  -2   1  16       21.59        6.09      6.09 o 
  -1   1  16      185.66      223.39     12.59 o 
   0   1  16       14.12       31.03      5.13 o 
   1   1  16       11.42       18.55      7.54 o 
   2   1  16        1.85        1.08      8.62 o 
   3   1  16        8.77       26.18      8.33 o 
   4   1  16        7.04        9.98      8.00 o 
   5   1  16        3.62        7.94      8.86 o 
  -7   2  16        1.25       20.52     11.01 o 
  -6   2  16       18.28       17.01      9.71 o 
  -5   2  16       14.61       10.15      9.27 o 
  -4   2  16        1.95        8.03      8.09 o 
  -3   2  16       12.18       32.35      9.38 o 
  -2   2  16        0.05        3.04      7.00 o 
  -1   2  16        0.01       14.02      6.37 o 
   0   2  16        9.41        8.89      5.09 o 
   1   2  16        4.53        4.76      7.36 o 
   2   2  16       11.09       23.67      8.33 o 
   3   2  16       50.40       48.36     10.64 o 
   4   2  16       10.79       13.03      8.24 o 
   5   2  16        1.04        5.91      9.05 o 
  -7   3  16       13.28       23.43     13.26 o 
  -6   3  16        1.14       31.83     10.95 o 
  -5   3  16        0.48        1.41      9.72 o 
  -4   3  16        0.09       11.73      9.84 o 
  -3   3  16       90.65       93.27      8.36 o 
  -2   3  16        0.45        7.86      8.24 o 
  -1   3  16       74.89       64.99      9.56 o 
   0   3  16       10.55       13.71      5.48 o 
   1   3  16       11.45       20.72      7.48 o 
   2   3  16       10.54        4.51      7.65 o 
   3   3  16        4.46        2.38      7.96 o 
   4   3  16        0.67       14.28      8.45 o 
  -7   4  16       13.42       14.65     12.95 o 
  -6   4  16        8.11       24.10     11.24 o 
  -5   4  16        3.53       18.70     10.16 o 
  -4   4  16       24.82       45.64     11.16 o 
  -3   4  16        4.49        1.36     10.58 o 
  -2   4  16       26.56       15.53      9.88 o 
  -1   4  16        0.02        0.00      9.01 o 
   0   4  16        6.05        5.09      5.55 o 
   1   4  16       29.49       56.48     10.32 o 
   2   4  16        6.95        4.68      8.11 o 
   3   4  16        0.07        7.22      8.45 o 
   4   4  16       56.79       30.06     11.51 o 
  -6   5  16        0.30        3.04     13.36 o 
  -5   5  16        0.04       12.89     12.89 o 
  -4   5  16        7.66        4.97     11.85 o 
  -3   5  16        0.34        1.54     11.60 o 
  -2   5  16        0.88       11.26     11.26 o 
  -1   5  16        1.95       16.65      8.33 o 
   0   5  16       39.56       28.84     27.87 o 
   1   5  16        5.72        1.82      8.54 o 
   2   5  16        0.10        0.59      8.60 o 
   3   5  16        0.03        1.21      9.34 o 
  -5   6  16        1.68       14.59     14.59 o 
  -4   6  16        2.65        0.00     12.19 o 
  -3   6  16       39.98       48.78     12.66 o 
  -2   6  16        0.07        8.37     11.37 o 
  -1   6  16        4.75        2.82     10.46 o 
   0   6  16        3.98        6.40      6.40 o 
   1   6  16        1.12       13.88      8.00 o 
   2   6  16        9.11        5.00      9.59 o 
  -3   7  16        7.72       23.10     11.76 o 
  -2   7  16        1.72        7.30     11.29 o 
  -1   7  16       18.08       25.99     10.88 o 
   0   7  16        0.13        2.31     12.14 o 
   1   7  16        3.88        2.63      8.78 o 
  -7   0  17       17.91        3.38      9.32 o 
  -5   0  17        0.18        3.15      7.36 o 
  -3   0  17       32.83       37.12      8.45 o 
  -1   0  17       99.50       78.04      7.02 o 
   1   0  17        9.88       25.45      8.02 o 
   3   0  17       33.02       49.55      8.95 o 
  -7   1  17        5.37        7.30      9.99 o 
  -6   1  17        0.62       10.08     10.08 o 
  -5   1  17        6.10        0.59      7.50 o 
  -4   1  17       32.87        6.34      7.33 o 
  -3   1  17        0.44        6.40      7.92 o 
  -2   1  17       33.86        5.75      6.32 o 
  -1   1  17        0.17        0.00      7.16 o 
   0   1  17        0.58        6.35      6.35 o 
   1   1  17       10.10       21.36      7.49 o 
   2   1  17       15.24       27.13      8.41 o 
   3   1  17        0.23        8.36      8.36 o 
   4   1  17       12.42        6.95      9.04 o 
  -6   2  17        1.28        0.75      9.35 o 
  -5   2  17        1.48       11.03      8.85 o 
  -4   2  17        1.51        4.18      7.57 o 
  -3   2  17        8.09       20.37      9.35 o 
  -2   2  17        0.29        1.07      7.29 o 
  -1   2  17       10.02       16.16      7.66 o 
   0   2  17       11.79        0.25      5.33 o 
   1   2  17       16.71       31.14      8.28 o 
   2   2  17       12.11       13.08      8.25 o 
   3   2  17        0.06        1.20      8.48 o 
   4   2  17        7.60        2.51      9.73 o 
  -6   3  17        1.06        7.95     10.01 o 
  -5   3  17       39.37       42.02     12.65 o 
  -4   3  17        0.02       10.03     10.03 o 
  -3   3  17        1.13        3.08      8.48 o 
  -2   3  17        0.71        6.98      8.78 o 
  -1   3  17       15.97       13.46      7.75 o 
   0   3  17       13.49       23.77      8.08 o 
   1   3  17       20.29       24.82      9.49 o 
   2   3  17        0.43        8.78      8.78 o 
   3   3  17        2.52        5.42      8.30 o 
  -5   4  17        4.76       11.44     11.89 o 
  -4   4  17        0.14        7.43     10.67 o 
  -3   4  17       12.20        0.00      8.68 o 
  -2   4  17        0.12       10.16      8.88 o 
  -1   4  17       38.11       12.12      7.31 o 
   0   4  17        6.08        6.85      5.61 o 
   1   4  17       11.34       24.04      9.62 o 
   2   4  17        7.33       13.67      7.65 o 
   3   4  17        2.21        3.04      8.80 o 
  -5   5  17       24.74       55.24     13.57 o 
  -4   5  17       14.69       35.70     12.37 o 
  -3   5  17       13.80       12.13     12.13 o 
  -2   5  17        1.38       12.59      8.88 o 
  -1   5  17        0.73        0.00      9.03 o 
   0   5  17       14.23        7.44      6.64 o 
   1   5  17        4.16       13.43      8.16 o 
   2   5  17       12.31       15.84      8.23 o 
  -3   6  17        1.93        3.34     10.93 o 
  -2   6  17        2.18       12.17     12.03 o 
  -1   6  17        4.20        8.42      9.59 o 
   0   6  17       14.44       13.57      9.25 o 
  -4   0  18        2.44       17.19      7.11 o 
  -2   0  18        0.00        6.39      6.39 o 
   0   0  18       77.81       64.27     47.15 o 
   2   0  18        5.25       22.71      8.66 o 
  -5   1  18       13.15       13.48      7.70 o 
  -4   1  18        6.62        8.02      7.20 o 
  -3   1  18        1.86        3.50      8.04 o 
  -2   1  18       42.67       15.13      5.99 o 
  -1   1  18        0.30        7.48      7.48 o 
   0   1  18       24.97       33.04      6.65 o 
   1   1  18        0.10        0.52      7.33 o 
   2   1  18        5.94        3.39      8.23 o 
  -5   2  18        0.00        0.67      8.85 o 
  -4   2  18        2.29        8.33      8.73 o 
  -3   2  18       38.38       29.47      8.48 o 
  -2   2  18        0.17        7.82      7.82 o 
  -1   2  18       35.55        5.81      7.32 o 
   0   2  18       22.41        2.64      6.13 o 
   1   2  18        3.84       11.53      7.29 o 
   2   2  18       30.44       42.77      9.14 o 
  -5   3  18        6.91       22.35     10.01 o 
  -4   3  18       21.31       15.93     10.99 o 
  -3   3  18       42.77        9.90      9.90 o 
  -2   3  18        5.50        5.83      8.52 o 
  -1   3  18       19.06        7.35      7.61 o 
   0   3  18        1.25        2.74      5.25 o 
   1   3  18        7.22       18.07      7.88 o 
   2   3  18        2.54       11.53      7.29 o 
  -4   4  18        8.58       35.24     10.15 o 
  -3   4  18        0.16       10.84      7.89 o 
  -2   4  18        0.31        8.24      7.47 o 
  -1   4  18       22.81        7.87      8.49 o 
   0   4  18        0.01        2.02      5.33 o 
   1   4  18       21.94       22.23      8.38 o 
  -3   0  19        1.19        5.99      5.99 o 
  -1   0  19       29.90        6.85      6.85 o 
  -3   1  19       45.78       28.11      8.93 o 
  -2   1  19       29.54       27.88      6.65 o 
  -1   1  19       12.70        4.82      6.93 o 
   0   1  19       35.25       39.83     23.97 o 
  -3   2  19        2.97        4.93      8.72 o 
  -2   2  19       19.06        7.84      8.07 o 
  -1   2  19       43.05        7.49      7.49 o 
   0   2  19        2.52        1.06      5.26 o 
                                                 
